# Supplementary material for: Super-Resolution Localisation of Nuclear PI(4)P and Identification of Its Interacting Proteome
Source: Cells. 2020 May 11;9(5):1191. doi: 10.3390/cells9051191 (PMC7291030; doi:10.3390/cells9051191)
Supplement: Supplementary file 1 [file cells-09-01191-s001.zip]

Archive with 5 entries (5 files):
- Supplement_2/2020_Table S1.xlsx
- Supplement_2/Figure S1.tif
- Supplement_2/Figure S2.tif
- Supplement_2/Figures S1 and S2 legends.docx
- Supplement_2/Table S1_legend.docx
