# Supplementary material for: Super-Resolution Localisation of Nuclear PI(4)P and Identification of Its Interacting Proteome
Source: Cells. 2020 May 11;9(5):1191. doi: 10.3390/cells9051191 (PMC7291030; doi:10.3390/cells9051191)
Supplement: Supplementary file 1 [file cells-09-01191-s001.zip › Supplement_2/2020_Table S1.xlsx]

## Sheet: nuclear interactors
PI(4)P	PI(4.5)P2	ctrl	N: Peptides	N: Unique peptides	N: Sequence coverage [%]	N: Unique sequence coverage [%]	N: Mol. weight [kDa]	N: Score	N: Intensity	N: MS/MS Count	N: PI(4.5)P2-PI(4)P	N: PI(4.5)P2-ctrl	N: PI(4)P-ctrl	T: Protein IDs	T: Majority protein IDs	T: Protein names	T: Gene names
19.6608	23.9371	NaN	18	18	16	16	217.17	114.17	76634000	18	4.27624	NaN	NaN	P24928	P24928	DNA-directed RNA polymerase II subunit RPB1	POLR2A
22.6574	22.9855	NaN	16	16	17.9	17.9	143.23	101.45	54251000	15	0.328173	NaN	NaN	Q14683	Q14683	Structural maintenance of chromosomes protein 1A	SMC1A
22.7415	22.7218	NaN	21	14	11.4	9.1	308.06	103.5	48520000	19	-0.0196991	NaN	NaN	Q14571	Q14571	Inositol 1,4,5-trisphosphate receptor type 2	ITPR2
24.9245	19.3702	NaN	13	13	31	31	68.137	98.102	34932000	15	-5.55429	NaN	NaN	P27694	P27694	Replication protein A 70 kDa DNA-binding subunit;Replication protein A 70 kDa DNA-binding subunit, N-terminally processed	RPA1
20.7659	21.8342	NaN	12	12	9.2	9.2	238.26	81.955	23622000	14	1.06831	NaN	NaN	Q14980	Q14980	Nuclear mitotic apparatus protein 1	NUMA1
22.3399	24.1625	NaN	11	11	20.8	20.8	94.33	88.731	104290000	11	1.82261	NaN	NaN	P34932;O95757	P34932	Heat shock 70 kDa protein 4	HSPA4
20.0756	23.6952	NaN	11	11	25.4	25.4	69.837	74.712	66018000	14	3.61958	NaN	NaN	Q9UJV9	Q9UJV9	Probable ATP-dependent RNA helicase DDX41	DDX41
24.2915	22.6952	NaN	10	10	17	17	89.321	73.128	41443000	13	-1.59632	NaN	NaN	P55072	P55072	Transitional endoplasmic reticulum ATPase	VCP
22.3919	22.5746	NaN	10	10	12.3	12.3	141.54	79.161	44678000	19	0.182753	NaN	NaN	Q9UQE7	Q9UQE7	Structural maintenance of chromosomes protein 3	SMC3
21.9775	22.4882	NaN	10	10	17.4	17.4	115.93	76.474	36741000	11	0.510658	NaN	NaN	Q02218	Q02218	2-oxoglutarate dehydrogenase, mitochondrial	OGDH
21.4345	24.2952	NaN	11	10	39.2	35.3	29.174	65.028	108940000	13	2.86077	NaN	NaN	P62258	P62258	14-3-3 protein epsilon	YWHAE
20.2978	23.3412	NaN	10	10	13.9	13.9	133.9	74.973	52492000	11	3.04341	NaN	NaN	P30876	P30876	DNA-directed RNA polymerase II subunit RPB2	POLR2B
21.8799	22.3468	NaN	9	9	28.1	28.1	45.143	62.285	35015000	9	0.466906	NaN	NaN	P68400;Q8NEV1	P68400;Q8NEV1	Casein kinase II subunit alpha;Casein kinase II subunit alpha 3	CSNK2A1;CSNK2A3
21.4628	22.5295	NaN	9	9	10.1	10.1	155.2	67.408	37009000	10	1.06674	NaN	NaN	O75694	O75694	Nuclear pore complex protein Nup155	NUP155
21.0079	24.0172	NaN	9	9	62.3	62.3	16.832	77.062	86233000	10	3.00933	NaN	NaN	P63241;Q6IS14;Q9GZV4	P63241;Q6IS14	Eukaryotic translation initiation factor 5A-1;Eukaryotic translation initiation factor 5A-1-like	EIF5A;EIF5AL1
22.0319	22.2451	NaN	8	8	12.1	12.1	117.85	56.382	30842000	12	0.213196	NaN	NaN	P22314	P22314	Ubiquitin-like modifier-activating enzyme 1	UBA1
21.8228	22.2192	NaN	7	7	41.1	41.1	34.773	60.1	32109000	12	0.396357	NaN	NaN	Q8NFH5	Q8NFH5	Nucleoporin NUP53	NUP35
21.66	22.5427	NaN	7	7	37.7	37.7	23.743	48.493	42956000	8	0.88273	NaN	NaN	Q6I9Y2	Q6I9Y2	THO complex subunit 7 homolog	THOC7
21.171	22.704	NaN	7	7	38.7	38.7	37.646	54.97	39279000	10	1.53306	NaN	NaN	O95400	O95400	CD2 antigen cytoplasmic tail-binding protein 2	CD2BP2
20.7333	22.7649	NaN	16	7	20.7	9.3	107.47	45.575	36075000	6	2.03164	NaN	NaN	Q14151	Q14151	Scaffold attachment factor B2	SAFB2
20.1264	21.463	NaN	7	7	13.4	13.4	120.21	49.017	17776000	8	1.33663	NaN	NaN	Q8IX01	Q8IX01	SURP and G-patch domain-containing protein 2	SUGP2
21.6859	22.3975	NaN	6	6	13.8	13.8	61.992	39.988	39511000	5	0.711573	NaN	NaN	Q9BVP2	Q9BVP2	Guanine nucleotide-binding protein-like 3	GNL3
21.6356	21.9421	NaN	6	6	19.1	19.1	55.804	44.501	28366000	9	0.306456	NaN	NaN	P12268	P12268	Inosine-5-monophosphate dehydrogenase 2	IMPDH2
21.1089	22.0027	NaN	6	6	8.3	8.3	128.3	38.822	26679000	7	0.893803	NaN	NaN	Q93009	Q93009	Ubiquitin carboxyl-terminal hydrolase 7	USP7
20.1517	23.4514	NaN	6	6	14.1	14.1	75.403	51.924	58138000	10	3.29971	NaN	NaN	Q8WVC0	Q8WVC0	RNA polymerase-associated protein LEO1	LEO1
23.6683	21.2424	NaN	5	5	20.7	20.7	35.196	30.868	24254000	7	-2.42585	NaN	NaN	Q96DH6	Q96DH6	RNA-binding protein Musashi homolog 2	MSI2
21.9496	22.2555	NaN	5	5	9.9	9.9	73.964	34.755	33206000	7	0.305895	NaN	NaN	Q9BZE4	Q9BZE4	Nucleolar GTP-binding protein 1	GTPBP4
21.9172	21.6367	NaN	5	5	17.8	17.8	47.405	35.357	29094000	7	-0.280554	NaN	NaN	Q9BV38	Q9BV38	WD repeat-containing protein 18	WDR18
21.7269	21.7343	NaN	5	5	10.9	10.9	84.427	34.296	22089000	8	0.00733948	NaN	NaN	Q14684	Q14684	Ribosomal RNA processing protein 1 homolog B	RRP1B
21.5286	22.392	NaN	5	5	30.2	30.2	24.942	33.786	31407000	5	0.863403	NaN	NaN	P67870	P67870	Casein kinase II subunit beta	CSNK2B
21.4752	21.7193	NaN	5	5	5	5	197.58	33.708	22743000	8	0.244089	NaN	NaN	P52948	P52948	Nuclear pore complex protein Nup98-Nup96;Nuclear pore complex protein Nup98;Nuclear pore complex protein Nup96	NUP98
21.3752	21.9041	NaN	5	5	10.1	10.1	80.735	55.404	28828000	8	0.528885	NaN	NaN	Q02040	Q02040	A-kinase anchor protein 17A	AKAP17A
21.32	22.5931	NaN	5	5	27.4	27.4	26.411	34.503	37545000	7	1.27309	NaN	NaN	P28066	P28066	Proteasome subunit alpha type-5	PSMA5
21.2259	22.7746	NaN	5	5	12.2	12.2	82.431	34.097	37836000	5	1.54871	NaN	NaN	Q92499	Q92499	ATP-dependent RNA helicase DDX1	DDX1
21.1039	21.4937	NaN	5	5	10.7	10.7	88.701	31.8	19321000	8	0.389885	NaN	NaN	Q8WUQ7	Q8WUQ7	Cactin	CACTIN
22.4047	22.191	NaN	4	4	37.4	37.4	12.784	26.496	33694000	8	-0.213661	NaN	NaN	P62888	P62888	60S ribosomal protein L30	RPL30
22.0225	22.6473	NaN	4	4	28.2	28.2	47.82	29.298	38220000	6	0.624741	NaN	NaN	Q16576	Q16576	Histone-binding protein RBBP7	RBBP7
21.5906	23.229	NaN	4	4	28.5	28.5	17	25.7	50732000	6	1.63837	NaN	NaN	P41223	P41223	Protein BUD31 homolog	BUD31
21.4246	21.218	NaN	4	4	4.5	4.5	122.1	67.895	16465000	4	-0.206623	NaN	NaN	P15941	P15941	Mucin-1;Mucin-1 subunit alpha;Mucin-1 subunit beta	MUC1
21.2664	21.6718	NaN	4	4	4.7	4.7	166.57	29.148	19246000	6	0.405426	NaN	NaN	Q14152	Q14152	Eukaryotic translation initiation factor 3 subunit A	EIF3A
21.2605	22.8796	NaN	4	4	40.9	40.9	12.405	25.208	41588000	4	1.61903	NaN	NaN	Q7RTV0	Q7RTV0	PHD finger-like domain-containing protein 5A	PHF5A
21.1219	21.2038	NaN	4	4	8.9	8.9	96.557	28.619	16198000	5	0.0818996	NaN	NaN	P33991	P33991	DNA replication licensing factor MCM4	MCM4
24.4092	NaN	NaN	3	3	43	43	13.569	25.782	24462000	4	NaN	NaN	NaN	P35244	P35244	Replication protein A 14 kDa subunit	RPA3
22.2194	23.2337	NaN	6	3	29.4	20.9	40.313	51.152	52726000	6	1.01429	NaN	NaN	Q9BWF3	Q9BWF3	RNA-binding protein 4	RBM4
22.1476	21.2151	NaN	3	3	13.1	13.1	41.373	19.689	22218000	6	-0.932512	NaN	NaN	O43251;Q9NWB1;A6NFN3	O43251;Q9NWB1	RNA binding protein fox-1 homolog 2;RNA binding protein fox-1 homolog 1	RBFOX2;RBFOX1
22.0623	NaN	NaN	6	3	10.8	8.1	69.948	22.026	8396000	4	NaN	NaN	NaN	Q03252	Q03252	Lamin-B2	LMNB2
21.7285	21.9946	NaN	4	3	24	20.9	25.486	25.752	24988000	7	0.266056	NaN	NaN	P08579	P08579	U2 small nuclear ribonucleoprotein B	SNRPB2
21.4433	21.151	NaN	4	3	14.2	11.4	45.664	18.308	14452000	5	-0.292372	NaN	NaN	P63092;Q5JWF2	P63092;Q5JWF2	Guanine nucleotide-binding protein G(s) subunit alpha isoforms short;Guanine nucleotide-binding protein G(s) subunit alpha isoforms XLas	GNAS
21.364	21.1613	NaN	3	3	9.3	9.3	47.716	30.247	14738000	4	-0.202766	NaN	NaN	P23526	P23526	Adenosylhomocysteinase	AHCY
20.7098	21.6995	NaN	3	3	13.4	13.4	28.768	17.082	18773000	4	0.9897	NaN	NaN	P12004	P12004	Proliferating cell nuclear antigen	PCNA
20.0186	NaN	NaN	3	3	6.9	6.9	66.248	16.179	1415700	3	NaN	NaN	NaN	Q5JTV8	Q5JTV8	Torsin-1A-interacting protein 1	TOR1AIP1
19.6902	20.6597	NaN	3	3	20.5	20.5	26.624	26.533	9895300	6	0.969511	NaN	NaN	Q9P013	Q9P013	Spliceosome-associated protein CWC15 homolog	CWC15
19.5629	20.1238	NaN	3	3	7.3	7.3	86.47	18.538	6556700	4	0.560875	NaN	NaN	Q08J23	Q08J23	tRNA (cytosine(34)-C(5))-methyltransferase	NSUN2
22.9337	22.3987	NaN	2	2	24	24	15.208	14.67	40839000	9	-0.53503	NaN	NaN	O95168	O95168	NADH dehydrogenase [ubiquinone] 1 beta subcomplex subunit 4	NDUFB4
21.9813	22.7316	NaN	4	2	16.4	7.9	38.58	15.027	34239000	4	0.750263	NaN	NaN	Q15366	Q15366	Poly(rC)-binding protein 2	PCBP2
21.4726	NaN	NaN	2	2	6.9	6.9	43.958	11.647	2849700	2	NaN	NaN	NaN	Q15434	Q15434	RNA-binding motif, single-stranded-interacting protein 2	RBMS2
21.4469	NaN	NaN	2	2	9.6	9.6	31.484	12.241	6136600	1	NaN	NaN	NaN	Q9Y3B9	Q9Y3B9	RRP15-like protein	RRP15
21.3171	NaN	NaN	4	2	16.6	10.4	42.963	12.387	2558500	1	NaN	NaN	NaN	P31483	P31483	Nucleolysin TIA-1 isoform p40	TIA1
21.3152	21.1337	NaN	2	2	6.7	6.7	52.839	16.634	14345000	2	-0.181528	NaN	NaN	P56182	P56182	Ribosomal RNA processing protein 1 homolog A	RRP1
21.1708	NaN	NaN	2	2	13.5	13.5	23.384	13.647	2311700	2	NaN	NaN	NaN	Q13765;E9PAV3	Q13765;E9PAV3	Nascent polypeptide-associated complex subunit alpha;Nascent polypeptide-associated complex subunit alpha, muscle-specific form	NACA
20.8883	NaN	NaN	2	2	27.7	27.7	22.168	30.388	7607500	5	NaN	NaN	NaN	P20290	P20290	Transcription factor BTF3	BTF3
20.8506	22.0697	NaN	2	2	40	40	10.834	16.721	23593000	3	1.2191	NaN	NaN	Q9Y333	Q9Y333	U6 snRNA-associated Sm-like protein LSm2	LSM2
20.7725	21.3377	NaN	3	2	7.8	5.3	55.364	18.285	14002000	3	0.565229	NaN	NaN	Q92769	Q92769	Histone deacetylase 2	HDAC2
20.6146	19.0421	NaN	2	2	3.3	3.3	89.908	11.87	4377400	4	-1.57253	NaN	NaN	Q14241	Q14241	Transcription elongation factor B polypeptide 3	TCEB3
20.4589	20.4601	NaN	2	2	9.7	9.7	33.296	13.244	9312200	3	0.00120163	NaN	NaN	Q99623	Q99623	Prohibitin-2	PHB2
20.3881	20.8719	NaN	2	2	3.4	3.4	106.37	25.481	10862000	5	0.483864	NaN	NaN	P57740	P57740	Nuclear pore complex protein Nup107	NUP107
20.2933	NaN	NaN	2	2	3	3	131.69	12.639	1258400	1	NaN	NaN	NaN	Q9ULU4	Q9ULU4	Protein kinase C-binding protein 1	ZMYND8
19.8875	NaN	NaN	2	2	12.2	12.2	42.506	12.546	5643500	3	NaN	NaN	NaN	O75554	O75554	WW domain-binding protein 4	WBP4
19.7443	NaN	NaN	2	2	4.3	4.3	65.572	11.006	2506200	1	NaN	NaN	NaN	Q9NVN8	Q9NVN8	Guanine nucleotide-binding protein-like 3-like protein	GNL3L
19.1475	17.3606	NaN	2	2	2.9	2.9	98.795	12.097	2044300	3	-1.78692	NaN	NaN	Q9H501	Q9H501	ESF1 homolog	ESF1
18.6409	20.1909	NaN	2	2	8.2	8.2	35.554	11.28	5980700	2	1.54998	NaN	NaN	P27695	P27695	DNA-(apurinic or apyrimidinic site) lyase;DNA-(apurinic or apyrimidinic site) lyase, mitochondrial	APEX1
26.4262	22.0384	23.541	8	6	31.5	25.1	41.59	63.903	116880000	15	-4.38784	-1.50262	2.88522	Q01085	Q01085	Nucleolysin TIAR	TIAL1
26.4086	25.1308	23.9646	8	8	20.3	20.3	38.434	52.958	289220000	19	-1.27784	1.16626	2.4441	Q14103	Q14103	Heterogeneous nuclear ribonucleoprotein D0	HNRNPD
26.1854	24.5797	24.3074	2	2	10.3	10.3	15.388	12.654	218870000	5	-1.60566	0.272247	1.87791	Q71DI3;Q16695;P84243;P68431;Q6NXT2	Q71DI3;Q16695;P84243;P68431;Q6NXT2	Histone H3.2;Histone H3.1t;Histone H3.3;Histone H3.1;Histone H3.3C	HIST2H3A;HIST3H3;H3F3A;HIST1H3A;H3F3C
22.4781	24.3436	20.7342	13	13	19.4	19.4	76.613	86.631	92353000	17	1.8655	3.60939	1.74389	P19338	P19338	Nucleolin	NCL
24.4364	23.7922	22.7003	5	5	20.2	20.2	36.224	36.178	101700000	12	-0.644148	1.09189	1.73603	Q99729	Q99729	Heterogeneous nuclear ribonucleoprotein A/B	HNRNPAB
22.1833	23.854	20.8824	11	11	17.8	17.8	97.169	75.02	77813000	12	1.67061	2.97155	1.30094	Q14974	Q14974	Importin subunit beta-1	KPNB1
24.1407	NaN	22.8776	4	4	54.5	54.5	11.471	27.42	27933000	6	NaN	NaN	1.26316	P31151;Q86SG5	P31151;Q86SG5	Protein S100-A7;Protein S100-A7A	S100A7;S100A7A
23.8972	24.2156	22.6732	7	7	24.7	24.7	47.168	61.296	137970000	14	0.318396	1.54238	1.22398	P06733;P13929;P09104	P06733	Alpha-enolase	ENO1
22.6648	23.8242	21.4634	12	12	22.6	22.6	70.182	80.86	74394000	16	1.15938	2.36077	1.20138	Q9UBU9	Q9UBU9	Nuclear RNA export factor 1	NXF1
23.9761	24.1866	22.8428	21	9	31.1	15.8	84.659	77.046	116240000	15	0.21048	1.3438	1.13332	P07900;Q14568;Q58FF6;Q58FG0	P07900	Heat shock protein HSP 90-alpha	HSP90AA1
26.6589	27.0695	25.5958	27	12	44.6	23.8	83.263	249.66	917650000	57	0.410538	1.47372	1.06318	P08238;Q58FF7	P08238	Heat shock protein HSP 90-beta	HSP90AB1
21.2964	24.4878	20.2625	18	18	31.2	31.2	100.01	134.54	115670000	23	3.19145	4.22534	1.0339	Q9HCS7	Q9HCS7	Pre-mRNA-splicing factor SYF1	XAB2
20.8909	23.7105	19.8822	16	16	18.6	18.6	148.85	112.87	67242000	22	2.81962	3.82834	1.00872	Q9BQG0	Q9BQG0	Myb-binding protein 1A	MYBBP1A
22.5937	23.1815	21.6594	10	10	9.4	9.4	174.88	76.373	82630000	13	0.587862	1.5221	0.934238	Q14160;Q9BTT6	Q14160	Protein scribble homolog	SCRIB
24.3725	24.6153	23.4522	8	8	43.4	43.4	32.854	75.466	166500000	17	0.2428	1.16308	0.920279	P08865	P08865	40S ribosomal protein SA	RPSA
23.7087	23.6691	22.8005	9	6	47.2	37.3	35.924	91.007	90778000	26	-0.0395775	0.868616	0.908194	P67809;Q9Y2T7	P67809	Nuclease-sensitive element-binding protein 1	YBX1
22.0446	24.4449	21.1425	10	10	19.5	19.5	91.838	72.617	111340000	12	2.40036	3.30241	0.90205	Q09161	Q09161	Nuclear cap-binding protein subunit 1	NCBP1
28.1384	26.4495	27.2734	9	9	59.2	59.2	11.367	58.403	854190000	23	-1.68892	-0.823854	0.865061	P62805	P62805	Histone H4	HIST1H4A
25.5703	26.4723	24.7157	23	23	57.3	57.3	57.936	185.67	586940000	40	0.902002	1.75669	0.854683	P14618;P30613	P14618	Pyruvate kinase PKM	PKM
22.0081	23.2406	21.3267	14	14	21.2	21.2	145.89	108.11	63235000	20	1.23249	1.91393	0.68144	Q9C0J8	Q9C0J8	pre-mRNA 3 end processing protein WDR33	WDR33
28.2373	27.1301	27.5616	5	2	35.7	7.9	13.952	41.947	1346800000	24	-1.10725	-0.431519	0.67573	Q99880;Q99879;Q99877;Q93079;Q5QNW6;P62807;P58876;P57053;O60814	Q99880;Q99879;Q99877;Q93079;Q5QNW6;P62807;P58876;P57053;O60814	Histone H2B type 1-L;Histone H2B type 1-M;Histone H2B type 1-N;Histone H2B type 1-H;Histone H2B type 2-F;Histone H2B type 1-C/E/F/G/I;Histone H2B type 1-D;Histone H2B type F-S;Histone H2B type 1-K	HIST1H2BL;HIST1H2BM;HIST1H2BN;HIST1H2BH;HIST2H2BF;HIST1H2BC;HIST1H2BD;H2BFS;HIST1H2BK
22.8746	21.5128	22.3193	3	3	14.2	14.2	44.875	22.829	21411000	5	-1.36182	-0.806494	0.555328	Q9BTV4	Q9BTV4	Transmembrane protein 43	TMEM43
26.7879	27.7219	26.2369	12	12	38.6	38.6	33.67	82.107	1256000000	29	0.933952	1.48496	0.551012	P07910;P0DMR1;O60812;B7ZW38;B2RXH8	P07910;P0DMR1;O60812;B7ZW38;B2RXH8	Heterogeneous nuclear ribonucleoproteins C1/C2;Heterogeneous nuclear ribonucleoprotein C-like 4;Heterogeneous nuclear ribonucleoprotein C-like 1;Heterogeneous nuclear ribonucleoprotein C-like 3;Heterogeneous nuclear ribonucleoprotein C-like 2	HNRNPC;HNRNPCL4;HNRNPCL1;HNRNPCL3;HNRNPCL2
22.2444	23.0169	21.7272	7	7	26.7	26.7	35.818	46.59	51967000	9	0.772495	1.28971	0.51721	Q96QD9	Q96QD9	UAP56-interacting factor	FYTTD1
23.5069	22.7041	22.9897	5	2	35.7	7.9	13.908	11.332	49833000	3	-0.802794	-0.285641	0.517153	Q8N257;Q16778;P33778;P23527;P06899;Q96A08;Q6DRA6;Q6DN03	Q8N257;Q16778;P33778;P23527;P06899	Histone H2B type 3-B;Histone H2B type 2-E;Histone H2B type 1-B;Histone H2B type 1-O;Histone H2B type 1-J	HIST3H2BB;HIST2H2BE;HIST1H2BB;HIST1H2BO;HIST1H2BJ
21.3446	22.2223	20.8426	7	7	18.3	18.3	63.704	57.071	31038000	9	0.877636	1.37965	0.502014	O00425	O00425	Insulin-like growth factor 2 mRNA-binding protein 3	IGF2BP3

## Sheet: all interactors
PI(4)P	PI(4.5)P2	ctrl	N: Peptides	N: Unique peptides	N: Sequence coverage [%]	N: Unique sequence coverage [%]	N: Mol. weight [kDa]	N: Score	N: Intensity	N: MS/MS Count	N: PI(4.5)P2-PI(4)P	N: PI(4.5)P2-ctrl	N: PI(4)P-ctrl	T: Protein IDs	T: Majority protein IDs	T: Protein names	T: Gene names
19.6608	23.9371	NaN	18	18	16	16	217.17	114.17	76634000	18	4.27624	NaN	NaN	P24928	P24928	DNA-directed RNA polymerase II subunit RPB1	POLR2A
22.6574	22.9855	NaN	16	16	17.9	17.9	143.23	101.45	54251000	15	0.328173	NaN	NaN	Q14683	Q14683	Structural maintenance of chromosomes protein 1A	SMC1A
24.495	23.5427	NaN	16	15	22.8	21.3	92.468	107.07	91093000	21	-0.952229	NaN	NaN	P14625;Q58FF3	P14625	Endoplasmin	HSP90B1
22.7415	22.7218	NaN	21	14	11.4	9.1	308.06	103.5	48520000	19	-0.0196991	NaN	NaN	Q14571	Q14571	Inositol 1,4,5-trisphosphate receptor type 2	ITPR2
24.9245	19.3702	NaN	13	13	31	31	68.137	98.102	34932000	15	-5.55429	NaN	NaN	P27694	P27694	Replication protein A 70 kDa DNA-binding subunit;Replication protein A 70 kDa DNA-binding subunit, N-terminally processed	RPA1
20.7659	21.8342	NaN	12	12	9.2	9.2	238.26	81.955	23622000	14	1.06831	NaN	NaN	Q14980	Q14980	Nuclear mitotic apparatus protein 1	NUMA1
22.5192	22.3536	NaN	11	11	15.5	15.5	135.62	80.215	40296000	17	-0.165686	NaN	NaN	O75128	O75128	Protein cordon-bleu	COBL
22.3399	24.1625	NaN	11	11	20.8	20.8	94.33	88.731	104290000	11	1.82261	NaN	NaN	P34932;O95757	P34932	Heat shock 70 kDa protein 4	HSPA4
20.0756	23.6952	NaN	11	11	25.4	25.4	69.837	74.712	66018000	14	3.61958	NaN	NaN	Q9UJV9	Q9UJV9	Probable ATP-dependent RNA helicase DDX41	DDX41
24.2915	22.6952	NaN	10	10	17	17	89.321	73.128	41443000	13	-1.59632	NaN	NaN	P55072	P55072	Transitional endoplasmic reticulum ATPase	VCP
22.3919	22.5746	NaN	10	10	12.3	12.3	141.54	79.161	44678000	19	0.182753	NaN	NaN	Q9UQE7	Q9UQE7	Structural maintenance of chromosomes protein 3	SMC3
21.9775	22.4882	NaN	10	10	17.4	17.4	115.93	76.474	36741000	11	0.510658	NaN	NaN	Q02218	Q02218	2-oxoglutarate dehydrogenase, mitochondrial	OGDH
21.4345	24.2952	NaN	11	10	39.2	35.3	29.174	65.028	108940000	13	2.86077	NaN	NaN	P62258	P62258	14-3-3 protein epsilon	YWHAE
20.2978	23.3412	NaN	10	10	13.9	13.9	133.9	74.973	52492000	11	3.04341	NaN	NaN	P30876	P30876	DNA-directed RNA polymerase II subunit RPB2	POLR2B
23.3915	23.9868	NaN	9	9	33.2	33.2	50.118	58.944	90526000	11	0.59524	NaN	NaN	P26641	P26641	Elongation factor 1-gamma	EEF1G
21.8799	22.3468	NaN	9	9	28.1	28.1	45.143	62.285	35015000	9	0.466906	NaN	NaN	P68400;Q8NEV1	P68400;Q8NEV1	Casein kinase II subunit alpha;Casein kinase II subunit alpha 3	CSNK2A1;CSNK2A3
21.4628	22.5295	NaN	9	9	10.1	10.1	155.2	67.408	37009000	10	1.06674	NaN	NaN	O75694	O75694	Nuclear pore complex protein Nup155	NUP155
21.0079	24.0172	NaN	9	9	62.3	62.3	16.832	77.062	86233000	10	3.00933	NaN	NaN	P63241;Q6IS14;Q9GZV4	P63241;Q6IS14	Eukaryotic translation initiation factor 5A-1;Eukaryotic translation initiation factor 5A-1-like	EIF5A;EIF5AL1
22.0319	22.2451	NaN	8	8	12.1	12.1	117.85	56.382	30842000	12	0.213196	NaN	NaN	P22314	P22314	Ubiquitin-like modifier-activating enzyme 1	UBA1
21.6541	21.8046	NaN	8	8	20	20	60.343	51.96	22543000	7	0.150557	NaN	NaN	P17987	P17987	T-complex protein 1 subunit alpha	TCP1
23.2246	22.5203	NaN	7	7	20	20	60.533	46.607	50562000	9	-0.704323	NaN	NaN	P49368	P49368	T-complex protein 1 subunit gamma	CCT3
22.7464	23.3928	NaN	7	7	21.1	21.1	57.488	63.127	67610000	15	0.64641	NaN	NaN	P78371	P78371	T-complex protein 1 subunit beta	CCT2
21.8228	22.2192	NaN	7	7	41.1	41.1	34.773	60.1	32109000	12	0.396357	NaN	NaN	Q8NFH5	Q8NFH5	Nucleoporin NUP53	NUP35
21.8147	22.4623	NaN	7	7	19.3	19.3	59.75	65.051	38265000	9	0.647593	NaN	NaN	P25705	P25705	ATP synthase subunit alpha, mitochondrial	ATP5A1
21.66	22.5427	NaN	7	7	37.7	37.7	23.743	48.493	42956000	8	0.88273	NaN	NaN	Q6I9Y2	Q6I9Y2	THO complex subunit 7 homolog	THOC7
21.1844	20.7447	NaN	7	7	17.6	17.6	73.525	50.516	12497000	8	-0.439726	NaN	NaN	O15231	O15231	Zinc finger protein 185	ZNF185
21.171	22.704	NaN	7	7	38.7	38.7	37.646	54.97	39279000	10	1.53306	NaN	NaN	O95400	O95400	CD2 antigen cytoplasmic tail-binding protein 2	CD2BP2
20.7333	22.7649	NaN	16	7	20.7	9.3	107.47	45.575	36075000	6	2.03164	NaN	NaN	Q14151	Q14151	Scaffold attachment factor B2	SAFB2
20.4134	22.2108	NaN	7	7	17.7	17.7	59.702	47.801	26496000	7	1.79739	NaN	NaN	Q9Y3X0	Q9Y3X0	Coiled-coil domain-containing protein 9	CCDC9
20.1264	21.463	NaN	7	7	13.4	13.4	120.21	49.017	17776000	8	1.33663	NaN	NaN	Q8IX01	Q8IX01	SURP and G-patch domain-containing protein 2	SUGP2
21.6859	22.3975	NaN	6	6	13.8	13.8	61.992	39.988	39511000	5	0.711573	NaN	NaN	Q9BVP2	Q9BVP2	Guanine nucleotide-binding protein-like 3	GNL3
21.6356	21.9421	NaN	6	6	19.1	19.1	55.804	44.501	28366000	9	0.306456	NaN	NaN	P12268	P12268	Inosine-5-monophosphate dehydrogenase 2	IMPDH2
21.1089	22.0027	NaN	6	6	8.3	8.3	128.3	38.822	26679000	7	0.893803	NaN	NaN	Q93009	Q93009	Ubiquitin carboxyl-terminal hydrolase 7	USP7
20.1517	23.4514	NaN	6	6	14.1	14.1	75.403	51.924	58138000	10	3.29971	NaN	NaN	Q8WVC0	Q8WVC0	RNA polymerase-associated protein LEO1	LEO1
23.8695	21.7667	NaN	5	5	43.2	43.2	17.259	38.598	32830000	8	-2.10275	NaN	NaN	Q04837	Q04837	Single-stranded DNA-binding protein, mitochondrial	SSBP1
23.6683	21.2424	NaN	5	5	20.7	20.7	35.196	30.868	24254000	7	-2.42585	NaN	NaN	Q96DH6	Q96DH6	RNA-binding protein Musashi homolog 2	MSI2
21.9496	22.2555	NaN	5	5	9.9	9.9	73.964	34.755	33206000	7	0.305895	NaN	NaN	Q9BZE4	Q9BZE4	Nucleolar GTP-binding protein 1	GTPBP4
21.9172	21.6367	NaN	5	5	17.8	17.8	47.405	35.357	29094000	7	-0.280554	NaN	NaN	Q9BV38	Q9BV38	WD repeat-containing protein 18	WDR18
21.7269	21.7343	NaN	5	5	10.9	10.9	84.427	34.296	22089000	8	0.00733948	NaN	NaN	Q14684	Q14684	Ribosomal RNA processing protein 1 homolog B	RRP1B
21.5544	22.4846	NaN	5	5	15.4	15.4	49.797	47.946	35985000	6	0.930277	NaN	NaN	Q9Y4P3	Q9Y4P3	Transducin beta-like protein 2	TBL2
21.5286	22.392	NaN	5	5	30.2	30.2	24.942	33.786	31407000	5	0.863403	NaN	NaN	P67870	P67870	Casein kinase II subunit beta	CSNK2B
21.4752	21.7193	NaN	5	5	5	5	197.58	33.708	22743000	8	0.244089	NaN	NaN	P52948	P52948	Nuclear pore complex protein Nup98-Nup96;Nuclear pore complex protein Nup98;Nuclear pore complex protein Nup96	NUP98
21.4477	20.7751	NaN	5	5	11.1	11.1	59.62	30.375	10918000	5	-0.672665	NaN	NaN	P50990	P50990	T-complex protein 1 subunit theta	CCT8
21.3752	21.9041	NaN	5	5	10.1	10.1	80.735	55.404	28828000	8	0.528885	NaN	NaN	Q02040	Q02040	A-kinase anchor protein 17A	AKAP17A
21.32	22.5931	NaN	5	5	27.4	27.4	26.411	34.503	37545000	7	1.27309	NaN	NaN	P28066	P28066	Proteasome subunit alpha type-5	PSMA5
21.2259	22.7746	NaN	5	5	12.2	12.2	82.431	34.097	37836000	5	1.54871	NaN	NaN	Q92499	Q92499	ATP-dependent RNA helicase DDX1	DDX1
21.1039	21.4937	NaN	5	5	10.7	10.7	88.701	31.8	19321000	8	0.389885	NaN	NaN	Q8WUQ7	Q8WUQ7	Cactin	CACTIN
22.4047	22.191	NaN	4	4	37.4	37.4	12.784	26.496	33694000	8	-0.213661	NaN	NaN	P62888	P62888	60S ribosomal protein L30	RPL30
22.2871	22.6925	NaN	4	4	11.8	11.8	78.365	33.237	46662000	4	0.405443	NaN	NaN	Q14444	Q14444	Caprin-1	CAPRIN1
22.0225	22.6473	NaN	4	4	28.2	28.2	47.82	29.298	38220000	6	0.624741	NaN	NaN	Q16576	Q16576	Histone-binding protein RBBP7	RBBP7
21.5906	23.229	NaN	4	4	28.5	28.5	17	25.7	50732000	6	1.63837	NaN	NaN	P41223	P41223	Protein BUD31 homolog	BUD31
21.4246	21.218	NaN	4	4	4.5	4.5	122.1	67.895	16465000	4	-0.206623	NaN	NaN	P15941	P15941	Mucin-1;Mucin-1 subunit alpha;Mucin-1 subunit beta	MUC1
21.2664	21.6718	NaN	4	4	4.7	4.7	166.57	29.148	19246000	6	0.405426	NaN	NaN	Q14152	Q14152	Eukaryotic translation initiation factor 3 subunit A	EIF3A
21.2605	22.8796	NaN	4	4	40.9	40.9	12.405	25.208	41588000	4	1.61903	NaN	NaN	Q7RTV0	Q7RTV0	PHD finger-like domain-containing protein 5A	PHF5A
21.1219	21.2038	NaN	4	4	8.9	8.9	96.557	28.619	16198000	5	0.0818996	NaN	NaN	P33991	P33991	DNA replication licensing factor MCM4	MCM4
21.0049	21.9977	NaN	4	4	11.9	11.9	57.924	29.339	22647000	12	0.992817	NaN	NaN	P50991	P50991	T-complex protein 1 subunit delta	CCT4
20.9686	20.916	NaN	4	4	27.2	27.2	26.457	29.386	12811000	6	-0.0525513	NaN	NaN	Q9BRQ6	Q9BRQ6	MICOS complex subunit MIC25	CHCHD6
24.4092	NaN	NaN	3	3	43	43	13.569	25.782	24462000	4	NaN	NaN	NaN	P35244	P35244	Replication protein A 14 kDa subunit	RPA3
23.3431	NaN	NaN	5	3	7.3	4.6	105.87	21.914	12995000	4	NaN	NaN	NaN	P35443;P49746	P35443	Thrombospondin-4	THBS4
22.6893	23.1385	NaN	3	3	27.7	27.7	16.561	19.303	57607000	3	0.449196	NaN	NaN	P46776	P46776	60S ribosomal protein L27a	RPL27A
22.2194	23.2337	NaN	6	3	29.4	20.9	40.313	51.152	52726000	6	1.01429	NaN	NaN	Q9BWF3	Q9BWF3	RNA-binding protein 4	RBM4
22.1476	21.2151	NaN	3	3	13.1	13.1	41.373	19.689	22218000	6	-0.932512	NaN	NaN	O43251;Q9NWB1;A6NFN3	O43251;Q9NWB1	RNA binding protein fox-1 homolog 2;RNA binding protein fox-1 homolog 1	RBFOX2;RBFOX1
22.0623	NaN	NaN	6	3	10.8	8.1	69.948	22.026	8396000	4	NaN	NaN	NaN	Q03252	Q03252	Lamin-B2	LMNB2
21.7285	21.9946	NaN	4	3	24	20.9	25.486	25.752	24988000	7	0.266056	NaN	NaN	P08579	P08579	U2 small nuclear ribonucleoprotein B	SNRPB2
21.4914	22.8406	NaN	3	3	19.9	19.9	30.791	19.383	42450000	3	1.34921	NaN	NaN	P60174	P60174	Triosephosphate isomerase	TPI1
21.4433	21.151	NaN	4	3	14.2	11.4	45.664	18.308	14452000	5	-0.292372	NaN	NaN	P63092;Q5JWF2	P63092;Q5JWF2	Guanine nucleotide-binding protein G(s) subunit alpha isoforms short;Guanine nucleotide-binding protein G(s) subunit alpha isoforms XLas	GNAS
21.364	21.1613	NaN	3	3	9.3	9.3	47.716	30.247	14738000	4	-0.202766	NaN	NaN	P23526	P23526	Adenosylhomocysteinase	AHCY
21.3227	NaN	NaN	3	3	6.2	6.2	41.544	17.57	7503400	3	NaN	NaN	NaN	Q9NZJ7	Q9NZJ7	Mitochondrial carrier homolog 1	MTCH1
21.2933	NaN	NaN	3	3	14.9	14.9	24.593	17.98	2679500	5	NaN	NaN	NaN	O75396	O75396	Vesicle-trafficking protein SEC22b	SEC22B
21.2861	21.2109	NaN	3	3	11.9	11.9	52.645	30.868	13337000	6	-0.0751572	NaN	NaN	P31930	P31930	Cytochrome b-c1 complex subunit 1, mitochondrial	UQCRC1
21.0162	22.1203	NaN	5	3	11.1	7.3	67.819	31.18	27073000	8	1.10404	NaN	NaN	P26038	P26038	Moesin	MSN
20.7098	21.6995	NaN	3	3	13.4	13.4	28.768	17.082	18773000	4	0.9897	NaN	NaN	P12004	P12004	Proliferating cell nuclear antigen	PCNA
20.2367	19.7125	NaN	3	3	3.9	3.9	105.34	17.42	6161700	3	-0.524164	NaN	NaN	Q99613;B5ME19	Q99613;B5ME19	Eukaryotic translation initiation factor 3 subunit C;Eukaryotic translation initiation factor 3 subunit C-like protein	EIF3C;EIF3CL
20.0993	21.8959	NaN	3	3	21.8	21.8	26.923	27.688	20924000	4	1.79658	NaN	NaN	Q99714	Q99714	3-hydroxyacyl-CoA dehydrogenase type-2	HSD17B10
20.0186	NaN	NaN	3	3	6.9	6.9	66.248	16.179	1415700	3	NaN	NaN	NaN	Q5JTV8	Q5JTV8	Torsin-1A-interacting protein 1	TOR1AIP1
19.9065	20.3043	NaN	3	3	7.1	7.1	82.999	22.272	7708200	5	0.397789	NaN	NaN	P40939	P40939	Trifunctional enzyme subunit alpha, mitochondrial;Long-chain enoyl-CoA hydratase;Long chain 3-hydroxyacyl-CoA dehydrogenase	HADHA
19.8811	20.5638	NaN	3	3	6.1	6.1	85.862	18.938	9205000	3	0.682726	NaN	NaN	Q12797	Q12797	Aspartyl/asparaginyl beta-hydroxylase	ASPH
19.6902	20.6597	NaN	3	3	20.5	20.5	26.624	26.533	9895300	6	0.969511	NaN	NaN	Q9P013	Q9P013	Spliceosome-associated protein CWC15 homolog	CWC15
19.5629	20.1238	NaN	3	3	7.3	7.3	86.47	18.538	6556700	4	0.560875	NaN	NaN	Q08J23	Q08J23	tRNA (cytosine(34)-C(5))-methyltransferase	NSUN2
23.9855	22.9617	NaN	2	2	35.1	35.1	11.203	15.745	65292000	6	-1.02389	NaN	NaN	P60903	P60903	Protein S100-A10	S100A10
23.1778	21.1645	NaN	2	2	29.3	29.3	10.275	13.856	31115000	5	-2.01336	NaN	NaN	P61513	P61513	60S ribosomal protein L37a	RPL37A
22.9337	22.3987	NaN	2	2	24	24	15.208	14.67	40839000	9	-0.53503	NaN	NaN	O95168	O95168	NADH dehydrogenase [ubiquinone] 1 beta subcomplex subunit 4	NDUFB4
22.7473	22.9408	NaN	2	2	16.2	16.2	18.565	23.105	51611000	6	0.193535	NaN	NaN	P46778	P46778	60S ribosomal protein L21	RPL21
22.5492	22.6266	NaN	3	2	22.9	17.4	22.171	21.733	41484000	3	0.0774078	NaN	NaN	Q9H0U4;P62820;Q92928	Q9H0U4;P62820;Q92928	Ras-related protein Rab-1B;Ras-related protein Rab-1A;Putative Ras-related protein Rab-1C	RAB1B;RAB1A;RAB1C
22.5213	NaN	NaN	2	2	43.1	43.1	6.4575	14.832	16821000	4	NaN	NaN	NaN	Q96IX5	Q96IX5	Up-regulated during skeletal muscle growth protein 5	USMG5
22.0634	22.6843	NaN	9	2	37.2	9.7	32.866	21.14	31852000	5	0.620832	NaN	NaN	P12236	P12236	ADP/ATP translocase 3;ADP/ATP translocase 3, N-terminally processed	SLC25A6
21.9813	22.7316	NaN	4	2	16.4	7.9	38.58	15.027	34239000	4	0.750263	NaN	NaN	Q15366	Q15366	Poly(rC)-binding protein 2	PCBP2
21.9506	22.0765	NaN	2	2	10.6	10.6	23.461	10.988	29516000	2	0.125902	NaN	NaN	Q9NRW1;P20340;Q14964	Q9NRW1;P20340;Q14964	Ras-related protein Rab-6B;Ras-related protein Rab-6A;Ras-related protein Rab-39A	RAB6B;RAB6A;RAB39A
21.4726	NaN	NaN	2	2	6.9	6.9	43.958	11.647	2849700	2	NaN	NaN	NaN	Q15434	Q15434	RNA-binding motif, single-stranded-interacting protein 2	RBMS2
21.4502	22.1082	NaN	3	2	25.7	17.1	15.054	20.86	31745000	3	0.658089	NaN	NaN	P07737	P07737	Profilin-1	PFN1
21.4469	NaN	NaN	2	2	9.6	9.6	31.484	12.241	6136600	1	NaN	NaN	NaN	Q9Y3B9	Q9Y3B9	RRP15-like protein	RRP15
21.3171	NaN	NaN	4	2	16.6	10.4	42.963	12.387	2558500	1	NaN	NaN	NaN	P31483	P31483	Nucleolysin TIA-1 isoform p40	TIA1
21.3152	21.1337	NaN	2	2	6.7	6.7	52.839	16.634	14345000	2	-0.181528	NaN	NaN	P56182	P56182	Ribosomal RNA processing protein 1 homolog A	RRP1
21.2351	21.1431	NaN	2	2	8.3	8.3	35.093	13.726	13243000	3	-0.0920048	NaN	NaN	Q5HYI7	Q5HYI7	Metaxin-3	MTX3
21.1708	NaN	NaN	2	2	13.5	13.5	23.384	13.647	2311700	2	NaN	NaN	NaN	Q13765;E9PAV3	Q13765;E9PAV3	Nascent polypeptide-associated complex subunit alpha;Nascent polypeptide-associated complex subunit alpha, muscle-specific form	NACA
21.1596	NaN	NaN	2	2	14.9	14.9	21.932	14.403	14115000	5	NaN	NaN	NaN	P08590;P05976	P08590;P05976	Myosin light chain 3;Myosin light chain 1/3, skeletal muscle isoform	MYL3;MYL1
21.067	21.6277	NaN	2	2	19	19	12.254	11.64	18386000	3	0.560722	NaN	NaN	Q9Y3U8	Q9Y3U8	60S ribosomal protein L36	RPL36
20.8883	NaN	NaN	2	2	27.7	27.7	22.168	30.388	7607500	5	NaN	NaN	NaN	P20290	P20290	Transcription factor BTF3	BTF3
20.8506	22.0697	NaN	2	2	40	40	10.834	16.721	23593000	3	1.2191	NaN	NaN	Q9Y333	Q9Y333	U6 snRNA-associated Sm-like protein LSm2	LSM2
20.8307	NaN	NaN	2	2	18.2	18.2	17.342	14.766	5918800	3	NaN	NaN	NaN	Q96A26	Q96A26	Protein FAM162A	FAM162A
20.7725	21.3377	NaN	3	2	7.8	5.3	55.364	18.285	14002000	3	0.565229	NaN	NaN	Q92769	Q92769	Histone deacetylase 2	HDAC2
20.7493	19.3386	NaN	2	2	6.7	6.7	43.071	11.382	6089100	2	-1.41062	NaN	NaN	Q15629	Q15629	Translocating chain-associated membrane protein 1	TRAM1
20.7459	21.1388	NaN	13	2	47.5	7.8	49.924	11.738	13095000	4	0.39286	NaN	NaN	P68366	P68366	Tubulin alpha-4A chain	TUBA4A
20.6146	19.0421	NaN	2	2	3.3	3.3	89.908	11.87	4377400	4	-1.57253	NaN	NaN	Q14241	Q14241	Transcription elongation factor B polypeptide 3	TCEB3
20.4589	20.4601	NaN	2	2	9.7	9.7	33.296	13.244	9312200	3	0.00120163	NaN	NaN	Q99623	Q99623	Prohibitin-2	PHB2
20.4298	22.7234	NaN	2	2	7.7	7.7	39.42	16.917	35675000	2	2.29361	NaN	NaN	P04075	P04075	Fructose-bisphosphate aldolase A	ALDOA
20.3881	20.8719	NaN	2	2	3.4	3.4	106.37	25.481	10862000	5	0.483864	NaN	NaN	P57740	P57740	Nuclear pore complex protein Nup107	NUP107
20.3449	20.5099	NaN	2	2	7.6	7.6	29.411	12.1	9048000	2	0.164934	NaN	NaN	Q9BU76	Q9BU76	Multiple myeloma tumor-associated protein 2	MMTAG2
20.2938	20.3046	NaN	2	2	3.5	3.5	114.76	11.294	7823900	2	0.0108471	NaN	NaN	P16615;Q93084	P16615;Q93084	Sarcoplasmic/endoplasmic reticulum calcium ATPase 2;Sarcoplasmic/endoplasmic reticulum calcium ATPase 3	ATP2A2;ATP2A3
20.2933	NaN	NaN	2	2	3	3	131.69	12.639	1258400	1	NaN	NaN	NaN	Q9ULU4	Q9ULU4	Protein kinase C-binding protein 1	ZMYND8
19.8875	NaN	NaN	2	2	12.2	12.2	42.506	12.546	5643500	3	NaN	NaN	NaN	O75554	O75554	WW domain-binding protein 4	WBP4
19.8009	19.6018	NaN	2	2	3.8	3.8	87.301	12.133	5292000	2	-0.199177	NaN	NaN	P54886	P54886	Delta-1-pyrroline-5-carboxylate synthase;Glutamate 5-kinase;Gamma-glutamyl phosphate reductase	ALDH18A1
19.7443	NaN	NaN	2	2	4.3	4.3	65.572	11.006	2506200	1	NaN	NaN	NaN	Q9NVN8	Q9NVN8	Guanine nucleotide-binding protein-like 3-like protein	GNL3L
19.2686	19.3745	NaN	2	2	4	4	80.724	19.17	4161900	4	0.105888	NaN	NaN	Q8N556	Q8N556	Actin filament-associated protein 1	AFAP1
19.1475	17.3606	NaN	2	2	2.9	2.9	98.795	12.097	2044300	3	-1.78692	NaN	NaN	Q9H501	Q9H501	ESF1 homolog	ESF1
18.6409	20.1909	NaN	2	2	8.2	8.2	35.554	11.28	5980700	2	1.54998	NaN	NaN	P27695	P27695	DNA-(apurinic or apyrimidinic site) lyase;DNA-(apurinic or apyrimidinic site) lyase, mitochondrial	APEX1
21.0284	21.5182	NaN	2	1	7.5	4	38.925	20.08	16831000	3	0.489777	NaN	NaN	O75477	O75477	Erlin-1	ERLIN1
20.2557	NaN	NaN	1	1	4.8	4.8	33.488	7.4701	1226000	1	NaN	NaN	NaN	Q01105;P0DME0	Q01105;P0DME0	Protein SET;Protein SETSIP	SET;SETSIP
20.1672	NaN	NaN	1	1	15	15	17.316	7.8568	1153000	2	NaN	NaN	NaN	Q9NX14	Q9NX14	NADH dehydrogenase [ubiquinone] 1 beta subcomplex subunit 11, mitochondrial	NDUFB11
19.5154	NaN	NaN	1	1	2.2	2.2	74.518	6.5249	733880	2	NaN	NaN	NaN	Q92544	Q92544	Transmembrane 9 superfamily member 4	TM9SF4
19.4386	NaN	NaN	1	1	12	12	12.199	7.2777	695810	1	NaN	NaN	NaN	Q9NZ45	Q9NZ45	CDGSH iron-sulfur domain-containing protein 1	CISD1
19.2888	NaN	NaN	1	1	7.4	7.4	51.522	10.82	627180	1	NaN	NaN	NaN	Q15517	Q15517	Corneodesmosin	CDSN
19.2425	NaN	NaN	1	1	9	9	31.705	6.939	607370	1	NaN	NaN	NaN	Q9H2W6	Q9H2W6	39S ribosomal protein L46, mitochondrial	MRPL46
19.0721	NaN	NaN	4	1	13.7	5.1	40.089	10.583	539700	2	NaN	NaN	NaN	P16989	P16989	Y-box-binding protein 3	YBX3
18.9306	NaN	NaN	1	1	3.8	3.8	39.31	6.2447	489310	1	NaN	NaN	NaN	Q96GD4	Q96GD4	Aurora kinase B	AURKB
26.4262	22.0384	23.541	8	6	31.5	25.1	41.59	63.903	116880000	15	-4.38784	-1.50262	2.88522	Q01085	Q01085	Nucleolysin TIAR	TIAL1
26.4086	25.1308	23.9646	8	8	20.3	20.3	38.434	52.958	289220000	19	-1.27784	1.16626	2.4441	Q14103	Q14103	Heterogeneous nuclear ribonucleoprotein D0	HNRNPD
26.1854	24.5797	24.3074	2	2	10.3	10.3	15.388	12.654	218870000	5	-1.60566	0.272247	1.87791	Q71DI3;Q16695;P84243;P68431;Q6NXT2	Q71DI3;Q16695;P84243;P68431;Q6NXT2	Histone H3.2;Histone H3.1t;Histone H3.3;Histone H3.1;Histone H3.3C	HIST2H3A;HIST3H3;H3F3A;HIST1H3A;H3F3C
22.4781	24.3436	20.7342	13	13	19.4	19.4	76.613	86.631	92353000	17	1.8655	3.60939	1.74389	P19338	P19338	Nucleolin	NCL
24.4364	23.7922	22.7003	5	5	20.2	20.2	36.224	36.178	101700000	12	-0.644148	1.09189	1.73603	Q99729	Q99729	Heterogeneous nuclear ribonucleoprotein A/B	HNRNPAB
23.304	25.9314	21.5779	26	25	41.1	40	95.337	200.63	295020000	34	2.62743	4.35347	1.72605	P13639	P13639	Elongation factor 2	EEF2
23.6948	26.5109	21.9824	7	7	47.3	47.3	18.012	57.665	480630000	15	2.81618	4.52856	1.71238	P62937;P0DN26;A0A0B4J2A2;A0A075B759;Q9Y536;F5H284	P62937	Peptidyl-prolyl cis-trans isomerase A;Peptidyl-prolyl cis-trans isomerase A, N-terminally processed	PPIA
22.1833	23.854	20.8824	11	11	17.8	17.8	97.169	75.02	77813000	12	1.67061	2.97155	1.30094	Q14974	Q14974	Importin subunit beta-1	KPNB1
24.1407	NaN	22.8776	4	4	54.5	54.5	11.471	27.42	27933000	6	NaN	NaN	1.26316	P31151;Q86SG5	P31151;Q86SG5	Protein S100-A7;Protein S100-A7A	S100A7;S100A7A
23.8972	24.2156	22.6732	7	7	24.7	24.7	47.168	61.296	137970000	14	0.318396	1.54238	1.22398	P06733;P13929;P09104	P06733	Alpha-enolase	ENO1
22.6648	23.8242	21.4634	12	12	22.6	22.6	70.182	80.86	74394000	16	1.15938	2.36077	1.20138	Q9UBU9	Q9UBU9	Nuclear RNA export factor 1	NXF1
26.7173	25.7955	25.5648	3	1	27.3	14.8	13.936	20.451	459910000	4	-0.921743	0.230711	1.15245	Q99878;Q96KK5;Q9BTM1;Q16777;Q93077;Q7L7L0;Q6FI13;P20671;P0C0S8;P04908;Q96QV6;P16104;Q8IUE6	Q99878;Q96KK5;Q9BTM1;Q16777;Q93077;Q7L7L0;Q6FI13;P20671;P0C0S8;P04908;Q96QV6;P16104	Histone H2A type 1-J;Histone H2A type 1-H;Histone H2A.J;Histone H2A type 2-C;Histone H2A type 1-C;Histone H2A type 3;Histone H2A type 2-A;Histone H2A type 1-D;Histone H2A type 1;Histone H2A type 1-B/E;Histone H2A type 1-A;Histone H2AX	HIST1H2AJ;HIST1H2AH;H2AFJ;HIST2H2AC;HIST1H2AC;HIST3H2A;HIST2H2AA3;HIST1H2AD;HIST1H2AG;HIST1H2AB;HIST1H2AA;H2AFX
23.9761	24.1866	22.8428	21	9	31.1	15.8	84.659	77.046	116240000	15	0.21048	1.3438	1.13332	P07900;Q14568;Q58FF6;Q58FG0	P07900	Heat shock protein HSP 90-alpha	HSP90AA1
22.2015	23.5926	21.1333	10	10	25	25	56.65	70.79	71044000	12	1.39111	2.45931	1.0682	O43175	O43175	D-3-phosphoglycerate dehydrogenase	PHGDH
26.6589	27.0695	25.5958	27	12	44.6	23.8	83.263	249.66	917650000	57	0.410538	1.47372	1.06318	P08238;Q58FF7	P08238	Heat shock protein HSP 90-beta	HSP90AB1
21.2964	24.4878	20.2625	18	18	31.2	31.2	100.01	134.54	115670000	23	3.19145	4.22534	1.0339	Q9HCS7	Q9HCS7	Pre-mRNA-splicing factor SYF1	XAB2
20.8909	23.7105	19.8822	16	16	18.6	18.6	148.85	112.87	67242000	22	2.81962	3.82834	1.00872	Q9BQG0	Q9BQG0	Myb-binding protein 1A	MYBBP1A
22.5937	23.1815	21.6594	10	10	9.4	9.4	174.88	76.373	82630000	13	0.587862	1.5221	0.934238	Q14160;Q9BTT6	Q14160	Protein scribble homolog	SCRIB
24.3725	24.6153	23.4522	8	8	43.4	43.4	32.854	75.466	166500000	17	0.2428	1.16308	0.920279	P08865	P08865	40S ribosomal protein SA	RPSA
23.7087	23.6691	22.8005	9	6	47.2	37.3	35.924	91.007	90778000	26	-0.0395775	0.868616	0.908194	P67809;Q9Y2T7	P67809	Nuclease-sensitive element-binding protein 1	YBX1
22.0446	24.4449	21.1425	10	10	19.5	19.5	91.838	72.617	111340000	12	2.40036	3.30241	0.90205	Q09161	Q09161	Nuclear cap-binding protein subunit 1	NCBP1
28.1384	26.4495	27.2734	9	9	59.2	59.2	11.367	58.403	854190000	23	-1.68892	-0.823854	0.865061	P62805	P62805	Histone H4	HIST1H4A
25.5703	26.4723	24.7157	23	23	57.3	57.3	57.936	185.67	586940000	40	0.902002	1.75669	0.854683	P14618;P30613	P14618	Pyruvate kinase PKM	PKM
22.7974	22.1618	21.9964	6	6	21.8	21.8	44.614	42.289	33337000	8	-0.635567	0.165421	0.800987	P00558;P07205	P00558	Phosphoglycerate kinase 1	PGK1
22.0081	23.7273	21.2319	14	12	20.6	17.5	107.54	94.737	66590000	20	1.71921	2.49541	0.776201	O95782	O95782	AP-2 complex subunit alpha-1	AP2A1
22.6878	23.5265	21.9968	22	22	18	18	231.6	167.79	76725000	26	0.838631	1.52968	0.69105	Q92817;A8MZ36	Q92817	Envoplakin	EVPL
22.0081	23.2406	21.3267	14	14	21.2	21.2	145.89	108.11	63235000	20	1.23249	1.91393	0.68144	Q9C0J8	Q9C0J8	pre-mRNA 3 end processing protein WDR33	WDR33
28.2373	27.1301	27.5616	5	2	35.7	7.9	13.952	41.947	1346800000	24	-1.10725	-0.431519	0.67573	Q99880;Q99879;Q99877;Q93079;Q5QNW6;P62807;P58876;P57053;O60814	Q99880;Q99879;Q99877;Q93079;Q5QNW6;P62807;P58876;P57053;O60814	Histone H2B type 1-L;Histone H2B type 1-M;Histone H2B type 1-N;Histone H2B type 1-H;Histone H2B type 2-F;Histone H2B type 1-C/E/F/G/I;Histone H2B type 1-D;Histone H2B type F-S;Histone H2B type 1-K	HIST1H2BL;HIST1H2BM;HIST1H2BN;HIST1H2BH;HIST2H2BF;HIST1H2BC;HIST1H2BD;H2BFS;HIST1H2BK
21.4634	NaN	20.8055	2	2	9.6	9.6	29.95	15.283	5955400	5	NaN	NaN	0.657927	P00414	P00414	Cytochrome c oxidase subunit 3	MT-CO3
23.0422	24.1212	22.3932	10	10	14.8	14.8	104.55	76.143	106830000	14	1.07905	1.72808	0.649033	P63010;Q10567	P63010	AP-2 complex subunit beta	AP2B1
24.5984	NaN	23.9908	2	2	5	5	42.717	11.293	41543000	2	NaN	NaN	0.607687	P00156	P00156	Cytochrome b	MT-CYB
23.3906	24.5602	22.831	13	11	29.1	26.6	69.72	97.809	139800000	19	1.16956	1.72913	0.559572	P51114	P51114	Fragile X mental retardation syndrome-related protein 1	FXR1
22.8746	21.5128	22.3193	3	3	14.2	14.2	44.875	22.829	21411000	5	-1.36182	-0.806494	0.555328	Q9BTV4	Q9BTV4	Transmembrane protein 43	TMEM43
26.7879	27.7219	26.2369	12	12	38.6	38.6	33.67	82.107	1256000000	29	0.933952	1.48496	0.551012	P07910;P0DMR1;O60812;B7ZW38;B2RXH8	P07910;P0DMR1;O60812;B7ZW38;B2RXH8	Heterogeneous nuclear ribonucleoproteins C1/C2;Heterogeneous nuclear ribonucleoprotein C-like 4;Heterogeneous nuclear ribonucleoprotein C-like 1;Heterogeneous nuclear ribonucleoprotein C-like 3;Heterogeneous nuclear ribonucleoprotein C-like 2	HNRNPC;HNRNPCL4;HNRNPCL1;HNRNPCL3;HNRNPCL2
20.2651	21.512	19.7274	5	4	21.9	17.8	28.302	38.823	20646000	6	1.24685	1.78459	0.537737	P61981	P61981	14-3-3 protein gamma;14-3-3 protein gamma, N-terminally processed	YWHAG
23.2389	23.8995	22.7118	6	6	54.5	54.5	17.818	43.821	103180000	10	0.660608	1.18764	0.527031	P30050	P30050	60S ribosomal protein L12	RPL12
22.2444	23.0169	21.7272	7	7	26.7	26.7	35.818	46.59	51967000	9	0.772495	1.28971	0.51721	Q96QD9	Q96QD9	UAP56-interacting factor	FYTTD1
23.5069	22.7041	22.9897	5	2	35.7	7.9	13.908	11.332	49833000	3	-0.802794	-0.285641	0.517153	Q8N257;Q16778;P33778;P23527;P06899;Q96A08;Q6DRA6;Q6DN03	Q8N257;Q16778;P33778;P23527;P06899	Histone H2B type 3-B;Histone H2B type 2-E;Histone H2B type 1-B;Histone H2B type 1-O;Histone H2B type 1-J	HIST3H2BB;HIST2H2BE;HIST1H2BB;HIST1H2BO;HIST1H2BJ
23.8344	24.3501	23.3202	6	6	33.2	33.2	24.831	40.054	130530000	10	0.515682	1.02992	0.514242	P62906	P62906	60S ribosomal protein L10a	RPL10A
22.8077	22.8509	22.2979	5	5	37.8	37.8	15.86	29.911	54721000	8	0.043129	0.552946	0.509817	P62910	P62910	60S ribosomal protein L32	RPL32
21.3446	22.2223	20.8426	7	7	18.3	18.3	63.704	57.071	31038000	9	0.877636	1.37965	0.502014	O00425	O00425	Insulin-like growth factor 2 mRNA-binding protein 3	IGF2BP3
26.3143	27.3589	25.815	9	3	24.6	7.4	42.331	62.027	1004000000	23	1.04462	1.54388	0.499262	P38159;O75526;Q8N7X1	P38159	RNA-binding motif protein, X chromosome;RNA-binding motif protein, X chromosome, N-terminally processed	RBMX
23.2687	24.9859	22.7807	14	12	41.1	35.5	46.153	84.262	187880000	16	1.71719	2.20519	0.488003	P60842;Q14240	P60842;Q14240	Eukaryotic initiation factor 4A-I;Eukaryotic initiation factor 4A-II;Eukaryotic initiation factor 4A-II, N-terminally processed	EIF4A1;EIF4A2
26.5454	28.4877	26.0605	43	43	26.9	26.9	262.62	323.31	2133600000	77	1.94233	2.42723	0.484907	P02751	P02751	Fibronectin;Anastellin;Ugl-Y1;Ugl-Y2;Ugl-Y3	FN1
27.488	28.4	27.0038	16	16	45.7	45.7	38.746	126.27	1902800000	45	0.912033	1.39625	0.484215	P09651;Q32P51	P09651;Q32P51	Heterogeneous nuclear ribonucleoprotein A1;Heterogeneous nuclear ribonucleoprotein A1, N-terminally processed;Heterogeneous nuclear ribonucleoprotein A1-like 2	HNRNPA1;HNRNPA1L2
23.1999	23.2319	22.716	6	6	16.9	16.9	46.437	39.816	75585000	8	0.031971	0.515886	0.483915	O14979	O14979	Heterogeneous nuclear ribonucleoprotein D-like	HNRNPDL
22.2777	22.5394	21.7991	11	3	40.4	11.3	37.186	21.011	45603000	6	0.261711	0.740236	0.478525	P62140	P62140	Serine/threonine-protein phosphatase PP1-beta catalytic subunit	PPP1CB
24.3719	25.0231	23.919	6	6	11.2	11.2	81.537	62.455	203370000	14	0.651218	1.10416	0.452944	P16070	P16070	CD44 antigen	CD44
24.0195	23.7164	23.5696	12	12	31.6	31.6	61.054	92.774	95819000	21	-0.303068	0.146744	0.449812	P10809	P10809	60 kDa heat shock protein, mitochondrial	HSPD1
24.6643	25.4484	24.2147	5	5	29.8	29.8	17.222	34.095	344440000	10	0.78413	1.23373	0.449596	P62277	P62277	40S ribosomal protein S13	RPS13
22.2227	23.8617	21.7733	19	19	24.1	24.1	160.88	151.63	84642000	22	1.63907	2.0884	0.449331	Q10570	Q10570	Cleavage and polyadenylation specificity factor subunit 1	CPSF1
25.2599	25.8889	24.8135	17	13	33.2	27.5	70.942	123.17	402440000	26	0.628986	1.07545	0.446461	O43390	O43390	Heterogeneous nuclear ribonucleoprotein R	HNRNPR
23.5071	23.5354	23.0682	13	12	20	19.1	123.34	98.383	105100000	17	0.0282803	0.467199	0.438919	Q9ULJ8	Q9ULJ8	Neurabin-1	PPP1R9A
20.5609	NaN	20.1298	4	3	14.1	9.3	52.13	19.861	2918400	4	NaN	NaN	0.431046	P04279	P04279	Semenogelin-1;Alpha-inhibin-92;Alpha-inhibin-31;Seminal basic protein	SEMG1
24.7112	25.4359	24.2845	8	8	37.5	37.5	34.273	70.621	251110000	19	0.724655	1.15137	0.42671	P05388;Q8NHW5	P05388;Q8NHW5	60S acidic ribosomal protein P0;60S acidic ribosomal protein P0-like	RPLP0;RPLP0P6
23.4453	23.4026	23.0219	9	9	39.7	39.7	24.146	59.145	78928000	19	-0.0426865	0.380678	0.423365	P61313	P61313	60S ribosomal protein L15	RPL15
23.1847	23.2864	22.7633	18	18	20.4	20.4	152.47	133.14	73956000	25	0.101748	0.523161	0.421413	Q9P2E9	Q9P2E9	Ribosome-binding protein 1	RRBP1
22.3456	22.9936	21.9248	7	7	25	25	50.227	56.389	46285000	8	0.648016	1.06887	0.420851	Q9Y265	Q9Y265	RuvB-like 1	RUVBL1
27.6665	28.2403	27.2627	29	26	58.2	54.8	70.897	217.69	1960000000	63	0.573723	0.977608	0.403885	P11142;P54652	P11142	Heat shock cognate 71 kDa protein	HSPA8
24.305	25.1136	23.9015	11	11	38.3	38.3	36.091	75.605	235310000	24	0.808577	1.21208	0.403505	Q15717;Q12926;P26378	Q15717	ELAV-like protein 1	ELAVL1
21.2251	20.056	20.8228	5	5	14.5	14.5	63.541	32.893	10966000	10	-1.16909	-0.766726	0.402361	P46060	P46060	Ran GTPase-activating protein 1	RANGAP1
22.5065	22.8165	22.1043	7	7	20.7	20.7	51.156	43.84	48546000	9	0.309956	0.712185	0.402229	Q9Y230	Q9Y230	RuvB-like 2	RUVBL2
24.3999	24.7105	24.0042	5	5	29.8	29.8	30.84	48.745	157880000	11	0.310621	0.706324	0.395702	Q13151	Q13151	Heterogeneous nuclear ribonucleoprotein A0	HNRNPA0
26.7255	27.7453	26.3307	15	15	52.2	52.2	50.14	138.51	1217400000	36	1.01982	1.41455	0.394724	P68104;Q5VTE0;Q05639	P68104;Q5VTE0	Elongation factor 1-alpha 1;Putative elongation factor 1-alpha-like 3	EEF1A1;EEF1A1P5
24.1993	23.6649	23.8073	7	4	23	16.1	28.521	50.173	102700000	14	-0.534407	-0.142426	0.391981	P67936	P67936	Tropomyosin alpha-4 chain	TPM4
21.6115	22.097	21.2237	5	5	18	18	53.254	37.603	33579000	9	0.485542	0.873327	0.387785	P37198	P37198	Nuclear pore glycoprotein p62	NUP62
24.4441	24.8739	24.0678	13	13	41.9	41.9	32.004	87.413	199080000	26	0.429831	0.806181	0.37635	Q96HS1	Q96HS1	Serine/threonine-protein phosphatase PGAM5, mitochondrial	PGAM5
23.9902	20.9861	23.6166	3	3	31.2	31.2	10.834	18.79	38395000	5	-3.00409	-2.63047	0.373619	P05109	P05109	Protein S100-A8;Protein S100-A8, N-terminally processed	S100A8
24.396	25.7754	24.0225	17	11	41	28.8	70.67	132.79	326190000	27	1.37945	1.75292	0.373468	P11940;Q9H361;Q4VXU2	P11940	Polyadenylate-binding protein 1	PABPC1
23.4573	23.8529	23.091	4	4	20.9	20.9	23.432	28.133	96754000	7	0.395647	0.761938	0.366291	P50914	P50914	60S ribosomal protein L14	RPL14
23.953	24.7676	23.5871	5	5	30.6	30.6	17.779	30.076	163050000	8	0.814686	1.1805	0.36581	P83731	P83731	60S ribosomal protein L24	RPL24
24.1725	24.5974	23.8081	9	7	47.5	38.8	37.497	75.108	162710000	14	0.424866	0.789225	0.364359	Q15365;P57721	Q15365	Poly(rC)-binding protein 1	PCBP1
28.0642	25.8995	27.7003	4	2	31.2	18.8	13.509	26.281	796990000	12	-2.1647	-1.80079	0.363914	Q71UI9;P0C0S5	Q71UI9;P0C0S5	Histone H2A.V;Histone H2A.Z	H2AFV;H2AFZ
24.9717	25.4248	24.6092	27	27	28.5	28.5	164.94	202.65	305900000	46	0.453096	0.815523	0.362427	P31327	P31327	Carbamoyl-phosphate synthase [ammonia], mitochondrial	CPS1
24.039	25.0049	23.6792	11	11	49	49	32.463	78.656	206980000	20	0.965912	1.32575	0.359835	Q9UKM9	Q9UKM9	RNA-binding protein Raly	RALY
25.5475	26.3657	25.1893	17	13	36.9	31.1	69.602	156.12	556940000	30	0.818228	1.17642	0.358189	O60506	O60506	Heterogeneous nuclear ribonucleoprotein Q	SYNCRIP
26.5734	27.3279	26.2156	21	3	71.9	12.6	49.83	192.22	1077200000	51	0.754471	1.11228	0.357807	P68371;P04350	P68371;P04350	Tubulin beta-4B chain;Tubulin beta-4A chain	TUBB4B;TUBB4A
22.8136	23.46	22.4563	11	11	20.8	20.8	109.13	106.93	88270000	16	0.646448	1.00368	0.357231	Q96H55	Q96H55	Unconventional myosin-XIX	MYO19
24.3751	24.4	24.0234	7	5	20.3	18.6	53.425	64.137	144600000	19	0.024847	0.376602	0.351755	P35637	P35637	RNA-binding protein FUS	FUS
22.4399	23.6177	22.0902	10	10	34.7	34.7	55.21	66.395	76864000	11	1.17784	1.52754	0.349699	Q9Y3I0	Q9Y3I0	tRNA-splicing ligase RtcB homolog	RTCB
24.4909	24.9657	24.1461	11	5	34.2	20.4	49.129	79.344	206600000	27	0.474758	0.819614	0.344856	O00148	O00148	ATP-dependent RNA helicase DDX39A	DDX39A
24.856	25.4893	24.5157	7	7	21.9	21.9	48.227	50.854	345290000	13	0.633362	0.973566	0.340204	Q07666;O75525;Q5VWX1	Q07666	KH domain-containing, RNA-binding, signal transduction-associated protein 1	KHDRBS1
27.3116	28.1523	26.9722	19	19	54	54	50.976	153.31	1942700000	49	0.840731	1.18004	0.339312	P61978	P61978	Heterogeneous nuclear ribonucleoprotein K	HNRNPK
24.171	24.3842	23.8333	8	8	44.4	44.4	24.423	53.282	140520000	14	0.213186	0.550974	0.337788	P62826	P62826	GTP-binding nuclear protein Ran	RAN
22.7366	22.0166	22.4002	5	5	42.8	42.8	18.502	39.926	37084000	11	-0.720049	-0.383619	0.33643	P23528;Q9Y281	P23528	Cofilin-1	CFL1
23.6613	24.4911	23.3253	15	15	28.8	28.8	88.885	137.55	169080000	25	0.829782	1.16586	0.336079	Q15459	Q15459	Splicing factor 3A subunit 1	SF3A1
22.9806	23.0382	22.6462	9	9	16.9	16.9	82.17	63.68	66071000	15	0.0575428	0.391958	0.334415	Q9Y608;Q32MZ4	Q9Y608	Leucine-rich repeat flightless-interacting protein 2	LRRFIP2
24.3662	25.3093	24.0339	10	10	47.1	47.1	25.542	64.158	223950000	17	0.943119	1.27542	0.332306	Q13242	Q13242	Serine/arginine-rich splicing factor 9	SRSF9
27.2327	28.2027	26.9015	17	11	50.1	32.1	49.229	186.89	1883800000	50	0.970007	1.3012	0.331196	P31943	P31943	Heterogeneous nuclear ribonucleoprotein H;Heterogeneous nuclear ribonucleoprotein H, N-terminally processed	HNRNPH1
22.3697	22.3734	22.0407	12	12	7.8	7.8	227.92	109.71	43053000	15	0.00374985	0.332764	0.329014	Q92621	Q92621	Nuclear pore complex protein Nup205	NUP205
23.8207	23.9056	23.4944	7	7	26.8	26.8	44.739	71.692	121370000	18	0.0849876	0.41128	0.326292	Q13148	Q13148	TAR DNA-binding protein 43	TARDBP
22.03	22.6092	21.707	2	2	10.8	10.8	23.577	13.135	34324000	4	0.579168	0.902233	0.323065	P40429;Q6NVV1	P40429;Q6NVV1	60S ribosomal protein L13a;Putative 60S ribosomal protein L13a protein RPL13AP3	RPL13A;RPL13AP3
26.3035	26.3134	25.9826	7	7	47.7	47.7	16.837	117.78	565810000	20	0.00996399	0.330826	0.320862	P62158;P27482;P02585	P62158	Calmodulin	CALM1
23.8243	23.5507	23.5072	20	20	32.1	32.1	116.53	144.76	95394000	28	-0.273602	0.0435028	0.317104	Q6WCQ1	Q6WCQ1	Myosin phosphatase Rho-interacting protein	MPRIP
26.0208	26.5312	25.7055	16	16	50.4	50.4	64.132	160.69	654790000	42	0.510427	0.825661	0.315233	P14866	P14866	Heterogeneous nuclear ribonucleoprotein L	HNRNPL
26.4495	26.5835	26.1363	52	52	33.5	33.5	247.74	323.31	683030000	121	0.133976	0.447145	0.313169	O95425	O95425	Supervillin	SVIL
24.9367	25.347	24.6237	7	6	92.2	77.4	11.665	60.258	305930000	16	0.410334	0.723272	0.312939	P05387	P05387	60S acidic ribosomal protein P2	RPLP2
24.5688	24.7941	24.2619	14	14	29	29	73.68	99.357	205820000	26	0.225346	0.532207	0.306862	P38646	P38646	Stress-70 protein, mitochondrial	HSPA9
23.2684	23.9205	22.9648	8	8	41	41	35.076	63.173	98191000	16	0.652103	0.955729	0.303625	P63244	P63244	Guanine nucleotide-binding protein subunit beta-2-like 1;Guanine nucleotide-binding protein subunit beta-2-like 1, N-terminally processed	GNB2L1
24.0688	25.0417	23.7685	8	8	47.4	47.4	32.749	66.499	211040000	18	0.972897	1.27322	0.300323	Q86U42	Q86U42	Polyadenylate-binding protein 2	PABPN1
24.6022	24.8179	24.3065	8	8	27.8	27.8	22.591	47.82	192770000	14	0.215635	0.511406	0.295771	P46781	P46781	40S ribosomal protein S9	RPS9
24.4489	25.1661	24.158	20	16	30.6	26.8	95.337	181.21	253730000	29	0.717239	1.00815	0.290907	Q12906	Q12906	Interleukin enhancer-binding factor 3	ILF3
22.871	23.2078	22.5806	6	6	21.5	21.5	51.466	45.911	75149000	10	0.336824	0.627264	0.29044	O95232	O95232	Luc7-like protein 3	LUC7L3
22.0862	22.1522	21.797	4	4	23.3	23.3	35.54	36.677	33200000	9	0.0660553	0.355227	0.289171	P55735	P55735	Protein SEC13 homolog	SEC13
21.8016	20.4135	21.513	3	3	16.7	16.7	9.3926	19.686	10779000	6	-1.38807	-1.09948	0.288589	P05204;Q15651	P05204;Q15651	Non-histone chromosomal protein HMG-17;High mobility group nucleosome-binding domain-containing protein 3	HMGN2;HMGN3
21.2705	21.9244	20.9825	3	3	19.2	19.2	19.208	19.935	24356000	5	0.653875	0.941887	0.288012	O43447	O43447	Peptidyl-prolyl cis-trans isomerase H	PPIH
25.3917	26.5623	25.1039	9	8	37.2	34	33.665	59.538	600120000	18	1.17058	1.45837	0.287794	P62995	P62995	Transformer-2 protein homolog beta	TRA2B
26.4323	27.235	26.1475	34	34	36.8	36.8	140.96	245.31	1070100000	59	0.802692	1.0875	0.284811	Q08211	Q08211	ATP-dependent RNA helicase A	DHX9
22.3589	23.0792	22.0744	10	10	17.2	17.2	89.301	62.49	63667000	13	0.720327	1.00486	0.284533	P46087	P46087	Probable 28S rRNA (cytosine(4447)-C(5))-methyltransferase	NOP2
26.3239	25.8729	26.0403	13	13	34.3	34.3	66.526	124.5	401010000	29	-0.450994	-0.167372	0.283623	Q6UN15	Q6UN15	Pre-mRNA 3-end-processing factor FIP1	FIP1L1
28.0425	28.7807	27.7598	21	21	63.7	63.7	37.429	202.41	2761000000	56	0.738228	1.02095	0.282726	P22626	P22626	Heterogeneous nuclear ribonucleoproteins A2/B1	HNRNPA2B1
26.2438	26.793	25.9616	22	12	44.5	22.5	70.051	178.7	698330000	50	0.549267	0.831409	0.282143	P0DMV9;P0DMV8	P0DMV9;P0DMV8	Heat shock 70 kDa protein 1B;Heat shock 70 kDa protein 1A	HSPA1B;HSPA1A
24.1556	23.8083	23.8752	5	5	49	49	15.807	34.165	106150000	14	-0.347279	-0.0668774	0.280401	P62266	P62266	40S ribosomal protein S23	RPS23
27.1048	28.4322	26.8253	13	13	46.4	46.4	27.744	101.16	1903500000	39	1.32738	1.60688	0.279501	Q07955	Q07955	Serine/arginine-rich splicing factor 1	SRSF1
26.9713	27.1363	26.6934	9	9	62.6	62.6	19.794	72.804	1021200000	25	0.165079	0.442949	0.27787	P19105;O14950;P24844	P19105;O14950;P24844	Myosin regulatory light chain 12A;Myosin regulatory light chain 12B;Myosin regulatory light polypeptide 9	MYL12A;MYL12B;MYL9
23.6517	24.8111	23.3761	15	15	22	22	100.67	115.3	178740000	28	1.15939	1.43502	0.275635	Q9BXP5	Q9BXP5	Serrate RNA effector molecule homolog	SRRT
23.917	24.6437	23.6419	10	10	36.1	36.1	29.995	66.753	164240000	17	0.726746	1.00187	0.275127	P62424	P62424	60S ribosomal protein L7a	RPL7A
21.6811	NaN	21.41	2	2	16.7	16.7	15.425	13.04	6083100	3	NaN	NaN	0.27109	Q9Y3E0	Q9Y3E0	Vesicle transport protein GOT1B	GOLT1B
24.9765	26.0438	24.7069	9	8	29.9	27.3	39.586	59.638	398030000	16	1.06732	1.33693	0.269606	Q13247;Q08170	Q13247	Serine/arginine-rich splicing factor 6	SRSF6
21.2911	21.3782	21.0256	4	4	5.5	5.5	84.918	23.609	21044000	5	0.0871048	0.352592	0.265488	Q9Y3T9	Q9Y3T9	Nucleolar complex protein 2 homolog	NOC2L
26.7986	26.8061	26.5405	8	8	55.6	55.6	16.93	66.497	777370000	23	0.00752068	0.26561	0.258089	P60660;P14649	P60660	Myosin light polypeptide 6	MYL6
24.1926	24.5168	23.9389	17	15	20.3	18.9	139.31	120.75	125150000	22	0.324184	0.577978	0.253794	Q14562	Q14562	ATP-dependent RNA helicase DHX8	DHX8
24.3493	24.2495	24.0984	3	3	20.3	20.3	15.423	19.755	86511000	5	-0.0998363	0.151087	0.250923	P62847	P62847	40S ribosomal protein S24	RPS24
26.9535	27.8239	26.7062	30	30	54	54	77.515	244.99	1403800000	73	0.870405	1.11767	0.247269	P52272	P52272	Heterogeneous nuclear ribonucleoprotein M	HNRNPM
26.7352	27.1211	26.4884	22	21	51.2	49.5	54.231	188.58	973140000	63	0.385914	0.632732	0.246819	Q15233;Q8WXF1	Q15233	Non-POU domain-containing octamer-binding protein	NONO
21.6484	23.1143	21.4029	6	6	16.2	16.2	46.895	35.528	45850000	8	1.4659	1.71146	0.245567	Q9NW64	Q9NW64	Pre-mRNA-splicing factor RBM22	RBM22
26.28	27.4229	26.0351	31	31	30.6	30.6	151.86	243.54	1126100000	74	1.14295	1.38783	0.244886	Q9UKV3	Q9UKV3	Apoptotic chromatin condensation inducer in the nucleus	ACIN1
22.6579	23.5429	22.4135	6	6	36.4	36.4	20.762	36.059	74377000	6	0.884937	1.12937	0.244432	Q02543	Q02543	60S ribosomal protein L18a	RPL18A
24.7807	25.7892	24.5372	3	3	52.2	52.2	10.803	22.021	350740000	11	1.00849	1.25191	0.243425	P62304	P62304	Small nuclear ribonucleoprotein E	SNRPE
22.4088	22.8176	22.1665	4	4	40.7	40.7	17.04	27.244	41340000	10	0.408787	0.651094	0.242308	P62841	P62841	40S ribosomal protein S15	RPS15
25.9764	27.0079	25.7347	23	16	46.1	33.7	69.147	170.3	769920000	41	1.03145	1.27313	0.241682	P17844	P17844	Probable ATP-dependent RNA helicase DDX5	DDX5
24.6211	24.5548	24.3837	23	22	38.8	38.8	89.191	190.39	181210000	43	-0.0662994	0.171089	0.237389	Q96SB3	Q96SB3	Neurabin-2	PPP1R9B
24.585	25.759	24.3483	7	7	19.1	19.1	31.3	47.459	360990000	17	1.17398	1.41061	0.236631	O75494;Q8WXF0	O75494	Serine/arginine-rich splicing factor 10	SRSF10
27.1049	27.5102	26.8691	56	56	46.1	46.1	191.61	323.31	1234400000	119	0.40531	0.641058	0.235748	Q00610;P53675	Q00610	Clathrin heavy chain 1	CLTC
19.7135	NaN	19.4805	3	3	11	11	50.381	23.509	4742400	5	NaN	NaN	0.233063	Q5T3I0	Q5T3I0	G patch domain-containing protein 4	GPATCH4
30.0411	30.1283	29.8084	31	29	75.3	71.6	48.057	323.31	6799100000	140	0.0871563	0.319918	0.232761	P05783;CON__P05784;CON__H-INV:HIT000015463;CON__Q92764;CON__Q497I4;Q92764	P05783	Keratin, type I cytoskeletal 18	KRT18
23.7165	23.3961	23.4839	11	11	31.8	31.8	61.64	90.588	96833000	20	-0.320385	-0.0878391	0.232546	Q96I24	Q96I24	Far upstream element-binding protein 3	FUBP3
25.6626	26.7638	25.4324	25	25	34.6	34.6	81.613	231.54	702420000	52	1.10124	1.33146	0.230217	Q9H307	Q9H307	Pinin	PNN
25.0955	25.372	24.8661	18	17	33.8	33.8	72.332	130.92	299620000	35	0.276552	0.50589	0.229338	P11021	P11021	78 kDa glucose-regulated protein	HSPA5
24.9183	25.9281	24.689	26	26	31.9	31.9	136.06	227.34	388900000	54	1.00973	1.23905	0.229326	P55265	P55265	Double-stranded RNA-specific adenosine deaminase	ADAR
24.8493	25.4275	24.6227	10	9	47.1	44.8	36.926	84.65	289990000	18	0.578232	0.804863	0.226631	P31942	P31942	Heterogeneous nuclear ribonucleoprotein H3	HNRNPH3
23.2741	24.6779	23.0476	7	7	52.3	52.3	17.561	63.104	153080000	17	1.40376	1.63025	0.22649	O00422	O00422	Histone deacetylase complex subunit SAP18	SAP18
24.2129	24.2951	23.9879	23	23	46	46	66.049	150.6	158680000	35	0.0821934	0.307198	0.225004	O00567	O00567	Nucleolar protein 56	NOP56
24.8944	25.8872	24.6726	12	12	44	44	31.324	81.7	357680000	22	0.992743	1.21463	0.221891	P15880	P15880	40S ribosomal protein S2	RPS2
23.0224	23.126	22.8006	8	8	25.7	25.7	49.654	60.224	81765000	10	0.103615	0.325396	0.221781	Q96CW1	Q96CW1	AP-2 complex subunit mu	AP2M1
23.7083	24.2468	23.4885	6	6	57	57	14.716	51.187	119990000	12	0.538542	0.758356	0.219814	P09382	P09382	Galectin-1	LGALS1
23.6141	24.6988	23.3945	4	4	25	25	26.396	115.48	156470000	16	1.08466	1.30426	0.219604	Q9Y3Y2	Q9Y3Y2	Chromatin target of PRMT1 protein	CHTOP
26.8108	26.7354	26.5923	3	3	19.6	19.6	19.667	18.166	526330000	8	-0.0753422	0.143093	0.218435	P59998	P59998	Actin-related protein 2/3 complex subunit 4	ARPC4
21.6152	21.2508	21.3981	3	3	14.5	14.5	36.105	22.045	16424000	8	-0.364382	-0.147226	0.217155	P17676	P17676	CCAAT/enhancer-binding protein beta	CEBPB
23.9642	24.5433	23.75	14	5	58.2	22.7	37.512	107.97	174460000	22	0.579073	0.793262	0.21419	P62136	P62136	Serine/threonine-protein phosphatase PP1-alpha catalytic subunit	PPP1CA
26.0491	26.2745	25.8351	13	11	68.9	59.4	32.922	138.84	522920000	37	0.225376	0.439451	0.214075	P52907	P52907	F-actin-capping protein subunit alpha-1	CAPZA1
25.211	25.9352	24.9985	11	11	55.3	55.3	24.205	102.46	396880000	24	0.724272	0.93672	0.212448	P62241	P62241	40S ribosomal protein S8	RPS8
21.7555	21.5391	21.5432	3	3	19	19	17.201	22.802	20384000	7	-0.216333	-0.00401688	0.212317	Q9NX24	Q9NX24	H/ACA ribonucleoprotein complex subunit 2	NHP2
22.0552	22.2295	21.8441	4	1	18.6	4.4	41.081	34.331	33427000	11	0.174355	0.385382	0.211027	P30457;P30453;P30450;P18462;P16190;P10316;P01891;P30512;P30459;P30456;P16189;P10314;P01892;Q29940;P30495;P30493;P30484;P30464;Q31612;P30455;P30447;P30443;P16188;P13746;P05534;P04439;Q29960;P30492;P18465;Q04826;P30488;P30487;P30485;P30483;P30481;P30479;P30466;P30461;P03989;Q09160	P30457;P30453;P30450;P18462;P16190;P10316;P01891;P30512;P30459;P30456;P16189;P10314;P01892;Q29940;P30495;P30493;P30484;P30464;Q31612;P30455;P30447;P30443;P16188;P13746;P05534;P04439;Q29960	HLA class I histocompatibility antigen, A-66 alpha chain;HLA class I histocompatibility antigen, A-34 alpha chain;HLA class I histocompatibility antigen, A-26 alpha chain;HLA class I histocompatibility antigen, A-25 alpha chain;HLA class I histocompatibility antigen, A-33 alpha chain;HLA class I histocompatibility antigen, A-69 alpha chain;HLA class I histocompatibility antigen, A-68 alpha chain;…	HLA-A;HLA-B;HLA-C
23.5475	23.734	23.3365	7	4	20	14	32.95	33.271	109720000	9	0.186514	0.397497	0.210983	P06753;CON__Q3SX28;P07951	P06753	Tropomyosin alpha-3 chain	TPM3
26.0161	26.0713	25.8056	55	50	35.7	33.8	280.74	323.31	513780000	103	0.0552444	0.265766	0.210522	P21333	P21333	Filamin-A	FLNA
26.5179	27.2305	26.3091	17	1	63.2	6.4	50.151	145.55	998510000	41	0.712618	0.921444	0.208826	P68363;Q71U36;Q13748;Q6PEY2;Q9NY65;Q9H853	P68363;Q71U36;Q13748;Q6PEY2	Tubulin alpha-1B chain;Tubulin alpha-1A chain;Tubulin alpha-3C/D chain;Tubulin alpha-3E chain	TUBA1B;TUBA1A;TUBA3C;TUBA3E
21.4467	22.6064	21.2425	10	4	20.3	8.5	70.782	37.064	37001000	5	1.15966	1.36384	0.204178	Q13310;P0CB38	Q13310	Polyadenylate-binding protein 4	PABPC4
21.7763	22.2284	21.5721	2	2	12.8	12.8	13.293	11.486	29088000	4	0.452091	0.656263	0.204172	P49207	P49207	60S ribosomal protein L34	RPL34
21.6675	21.258	21.4636	2	2	33.3	33.3	7.8409	13.985	17889000	5	-0.409431	-0.205587	0.203844	P62857	P62857	40S ribosomal protein S28	RPS28
25.7527	25.6775	25.5497	8	8	26.3	26.3	51.511	82.642	627170000	16	-0.0751591	0.127813	0.202972	P02679	P02679	Fibrinogen gamma chain	FGG
24.673	25.2515	24.4743	13	5	29.5	12	71.368	106.13	253980000	21	0.578495	0.777155	0.19866	Q9NVI7	Q9NVI7	ATPase family AAA domain-containing protein 3A	ATAD3A
24.4733	24.9157	24.2762	4	4	18.9	18.9	28.68	29.644	196490000	9	0.442434	0.639519	0.197084	P62753	P62753	40S ribosomal protein S6	RPS6
25.2554	26.4278	25.0586	8	8	66.1	66.1	19.889	108.45	553280000	28	1.17245	1.36924	0.196789	Q9Y5S9	Q9Y5S9	RNA-binding protein 8A	RBM8A
25.172	25.785	24.9758	20	4	68.2	16	49.67	43.021	366860000	19	0.613081	0.809252	0.196171	P07437;A6NNZ2;CON__ENSEMBL:ENSBTAP00000025008;Q9H4B7	P07437	Tubulin beta chain	TUBB
24.1562	24.8303	23.9609	7	7	39.3	39.3	33.784	52.491	165750000	19	0.674082	0.869375	0.195293	P22087;A6NHQ2	P22087	rRNA 2-O-methyltransferase fibrillarin	FBL
27.604	28.0482	27.4092	23	23	35.4	35.4	90.583	206.48	1962600000	57	0.444178	0.639008	0.19483	Q00839	Q00839	Heterogeneous nuclear ribonucleoprotein U	HNRNPU
22.2922	NaN	22.0975	3	3	37.8	37.8	11.006	19.246	9521800	4	NaN	NaN	0.194668	P01040	P01040	Cystatin-A;Cystatin-A, N-terminally processed	CSTA
23.5118	23.5967	23.3203	13	13	18.6	18.6	115.28	92.215	93468000	24	0.084898	0.276424	0.191526	O14974	O14974	Protein phosphatase 1 regulatory subunit 12A	PPP1R12A
24.2627	24.1902	24.072	5	5	46.9	46.9	14.839	31.106	127530000	11	-0.0724621	0.118219	0.190681	P62244	P62244	40S ribosomal protein S15a	RPS15A
23.147	23.9907	22.9588	13	13	39.5	39.5	57.193	212.6	116210000	25	0.843634	1.03182	0.188183	O43660	O43660	Pleiotropic regulator 1	PLRG1
25.4766	25.888	25.2889	12	12	33.7	33.7	47.697	88.964	420130000	26	0.411364	0.599064	0.1877	P36578	P36578	60S ribosomal protein L4	RPL4
22.616	23.3688	22.4296	8	8	19.4	19.4	58.848	92.734	77539000	15	0.75279	0.93918	0.18639	Q12874	Q12874	Splicing factor 3A subunit 3	SF3A3
22.115	24.7472	21.93	11	8	50.6	42.4	27.745	108.29	155440000	18	2.6322	2.81718	0.184975	P63104	P63104	14-3-3 protein zeta/delta	YWHAZ
24.2502	24.3253	24.0678	16	16	19.2	19.2	127.06	136.4	160150000	33	0.0750141	0.2575	0.182486	Q12965;O00160	Q12965	Unconventional myosin-Ie	MYO1E
26.2652	26.444	26.0857	12	12	59.7	59.7	26.688	78.604	598510000	23	0.178774	0.35836	0.179586	P23396	P23396	40S ribosomal protein S3	RPS3
27.877	29.2846	27.6976	94	94	50.9	50.9	273.6	323.31	3922500000	207	1.40764	1.58708	0.179445	Q6P2Q9	Q6P2Q9	Pre-mRNA-processing-splicing factor 8	PRPF8
32.6225	32.624	32.4463	24	1	82.9	4.5	41.736	249.69	47387000000	206	0.00146103	0.177658	0.176197	P60709;Q6S8J3;Q562R1;A5A3E0;P0CG38;Q9BYX7;P0CG39	P60709	Actin, cytoplasmic 1;Actin, cytoplasmic 1, N-terminally processed	ACTB
24.026	24.2396	23.85	11	9	33.3	28.3	62.608	82.182	137160000	18	0.213606	0.38953	0.175924	Q13555;Q13554;Q9UQM7	Q13555	Calcium/calmodulin-dependent protein kinase type II subunit gamma	CAMK2G
22.2793	22.2685	22.1034	9	9	12.8	12.8	134.41	62.318	32647000	20	-0.0108109	0.165005	0.175816	A1L390	A1L390	Pleckstrin homology domain-containing family G member 3	PLEKHG3
26.2816	27.446	26.1062	17	15	40.6	35	46.871	114.02	1078600000	39	1.16442	1.33983	0.175413	P38919	P38919	Eukaryotic initiation factor 4A-III;Eukaryotic initiation factor 4A-III, N-terminally processed	EIF4A3
30.329	30.5894	30.1552	120	101	56.3	48.7	226.53	323.31	11184000000	329	0.260393	0.434214	0.17382	P35579;REV__Q9UKV3	P35579	Myosin-9	MYH9
24.1376	24.8735	23.9652	3	3	26.3	26.3	8.496	21.961	183170000	6	0.735886	0.908304	0.172419	P62308;A8MWD9	P62308;A8MWD9	Small nuclear ribonucleoprotein G;Putative small nuclear ribonucleoprotein G-like protein 15	SNRPG;SNRPGP15
22.5924	23.1021	22.4211	3	3	25	25	14.173	19.185	54645000	6	0.509642	0.681009	0.171368	P55769	P55769	NHP2-like protein 1;NHP2-like protein 1, N-terminally processed	NHP2L1
21.7686	21.7392	21.5982	4	4	11.5	11.5	58.489	26.242	25316000	5	-0.0293713	0.141024	0.170395	P14373	P14373	Zinc finger protein RFP	TRIM27
25.7199	26.4091	25.5502	10	10	54.5	54.5	23.772	131.35	636980000	23	0.689205	0.858879	0.169674	O95816	O95816	BAG family molecular chaperone regulator 2	BAG2
27.2855	27.9387	27.1171	27	26	46.3	45.1	76.149	239.03	1513000000	69	0.653198	0.821569	0.168371	P23246	P23246	Splicing factor, proline- and glutamine-rich	SFPQ
30.4832	30.5835	30.3185	240	234	55.5	53.5	531.78	323.31	11147000000	621	0.100336	0.265009	0.164673	Q15149;Q9UPN3	Q15149	Plectin	PLEC
25.737	25.8071	25.5748	40	34	39.1	31.7	555.61	269.3	414360000	66	0.0700645	0.232206	0.162142	P58107	P58107	Epiplakin	EPPK1
24.0491	23.9609	23.891	12	12	34.6	34.6	59.578	90.501	132380000	29	-0.0881634	0.0699654	0.158129	Q9Y2X3	Q9Y2X3	Nucleolar protein 58	NOP58
22.8472	23.3675	22.6892	3	3	24.1	24.1	15.747	20.804	65471000	8	0.520298	0.678232	0.157934	P46779	P46779	60S ribosomal protein L28	RPL28
23.1847	23.6899	23.0303	12	12	40.6	40.6	56.559	83.637	94027000	23	0.505131	0.659563	0.154432	P06576	P06576	ATP synthase subunit beta, mitochondrial	ATP5B
24.9099	25.3118	24.7588	15	15	32.1	32.1	62.608	109.91	278310000	37	0.401878	0.553001	0.151123	P38432	P38432	Coilin	COIL
25.2913	25.2922	25.1403	15	15	42.2	42.2	51.976	126.12	327780000	29	0.00091362	0.151897	0.150984	Q9Y512	Q9Y512	Sorting and assembly machinery component 50 homolog	SAMM50
24.7679	24.5117	24.6186	10	3	42.1	17.9	37.331	105.51	196930000	18	-0.256243	-0.10692	0.149323	P62879;P16520	P62879	Guanine nucleotide-binding protein G(I)/G(S)/G(T) subunit beta-2	GNB2
30.9424	31.0477	30.7947	147	139	66.6	63.1	274.61	323.31	15381000000	466	0.105272	0.253048	0.147776	Q01082;P11277;Q9H254	Q01082	Spectrin beta chain, non-erythrocytic 1	SPTBN1
24.8959	26.1302	24.7494	13	13	60.8	60.8	43.062	113.5	422900000	30	1.23433	1.38075	0.146427	Q12905	Q12905	Interleukin enhancer-binding factor 2	ILF2
27.3984	28.7576	27.2531	90	90	52.2	52.2	244.5	323.31	2899700000	168	1.35914	1.50444	0.145304	O75643	O75643	U5 small nuclear ribonucleoprotein 200 kDa helicase	SNRNP200
25.5118	26.2964	25.3676	15	14	45.4	43.9	57.221	158.64	527010000	39	0.784533	0.928738	0.144205	P26599	P26599	Polypyrimidine tract-binding protein 1	PTBP1
24.6013	21.5649	24.4576	9	9	13.2	13.2	90.725	60.453	57204000	20	-3.03647	-2.89278	0.143694	P11387;Q969P6	P11387	DNA topoisomerase 1	TOP1
23.6059	24.9465	23.4649	23	23	48.8	48.8	82.875	173.79	200100000	41	1.34054	1.48158	0.141035	Q6PJT7	Q6PJT7	Zinc finger CCCH domain-containing protein 14	ZC3H14
23.1707	23.7274	23.0302	11	11	22.6	22.6	93.487	101.45	120690000	22	0.556702	0.69725	0.140549	Q8N1F7	Q8N1F7	Nuclear pore complex protein Nup93	NUP93
27.2766	27.6575	27.1361	47	46	52.4	51.7	121.68	323.31	1403300000	107	0.380939	0.521376	0.140436	O00159	O00159	Unconventional myosin-Ic	MYO1C
25.1013	25.0782	24.961	37	37	26.9	26.9	204.74	269.4	272900000	62	-0.0230694	0.117247	0.140316	O60437	O60437	Periplakin	PPL
27.814	28.054	27.6738	36	36	57.4	57.4	83.677	304.82	1747300000	89	0.240067	0.380257	0.14019	Q16891	Q16891	MICOS complex subunit MIC60	IMMT
24.6154	22.3745	24.4754	7	7	19.8	19.8	36.034	48.007	75470000	12	-2.24092	-2.10092	0.139997	Q9NZ01	Q9NZ01	Very-long-chain enoyl-CoA reductase	TECR
21.9351	NaN	21.7961	3	3	15.4	15.4	30.57	18.575	8013900	7	NaN	NaN	0.138922	P24593	P24593	Insulin-like growth factor-binding protein 5	IGFBP5
24.0609	24.4073	23.9232	11	11	28.5	28.5	58.449	81.356	155950000	20	0.346451	0.484144	0.137693	O43172	O43172	U4/U6 small nuclear ribonucleoprotein Prp4	PRPF4
23.4727	23.8711	23.3354	3	3	16.1	16.1	24.261	21.073	95837000	7	0.398365	0.535694	0.137329	P26373	P26373	60S ribosomal protein L13	RPL13
23.8821	23.8697	23.7455	14	14	11.7	11.7	177.44	88.488	130210000	19	-0.0124626	0.124163	0.136625	P48681	P48681	Nestin	NES
24.4109	24.6101	24.2745	27	18	41.8	31.4	103.06	187.74	189950000	29	0.199284	0.335598	0.136314	P12814;P35609	P12814	Alpha-actinin-1	ACTN1
31.1056	31.3167	30.971	158	158	70.1	70.1	284.54	323.31	17569000000	496	0.211172	0.345694	0.134521	Q13813	Q13813	Spectrin alpha chain, non-erythrocytic 1	SPTAN1
27.1177	28.7868	26.985	32	32	47.8	47.8	94.622	293.16	2762300000	78	1.66905	1.80177	0.132727	P43243	P43243	Matrin-3	MATR3
23.2185	NaN	23.0862	3	3	17.7	17.7	22.58	18.128	20389000	6	NaN	NaN	0.132311	P16401	P16401	Histone H1.5	HIST1H1B
25.9721	27.1775	25.8417	40	40	49.5	49.5	106.92	323.31	924890000	69	1.20543	1.33575	0.130318	O94906	O94906	Pre-mRNA-processing factor 6	PRPF6
26.4909	27.4196	26.3632	21	21	54.7	54.7	47.064	187.04	1258900000	51	0.928726	1.05641	0.127682	Q14254	Q14254	Flotillin-2	FLOT2
26.2299	26.4403	26.1033	38	37	39.2	37.5	138.38	323.31	603280000	74	0.210333	0.337009	0.126677	P28290	P28290	Sperm-specific antigen 2	SSFA2
23.1806	24.9495	23.0539	6	5	25.9	22.7	32.688	31.116	171810000	9	1.76888	1.89555	0.126661	Q13595	Q13595	Transformer-2 protein homolog alpha	TRA2A
25.0602	25.1742	24.9345	21	20	32.8	30.9	87.343	200.16	293950000	36	0.113937	0.239721	0.125784	Q9NR30	Q9NR30	Nucleolar RNA helicase 2	DDX21
24.6178	21.6569	24.4929	5	5	44.7	44.7	13.242	33.077	62103000	12	-2.96097	-2.83602	0.12495	P06702	P06702	Protein S100-A9	S100A9
21.6617	22.3887	21.5383	8	5	17.2	12	74.222	44.562	35487000	8	0.727034	0.850401	0.123367	P51116	P51116	Fragile X mental retardation syndrome-related protein 2	FXR2
24.4976	24.5914	24.3744	10	6	39.3	26.6	40.532	75.342	166920000	22	0.0938435	0.217056	0.123213	P08754;P09471;P11488;P19087;A8MTJ3;P38405	P08754	Guanine nucleotide-binding protein G(k) subunit alpha	GNAI3
25.679	27.2686	25.557	15	15	55.8	55.8	55.18	163.03	974120000	38	1.58956	1.71155	0.121996	Q9UMS4	Q9UMS4	Pre-mRNA-processing factor 19	PRPF19
27.444	28.7397	27.3223	8	7	29	29	27.366	52.55	2355900000	20	1.29571	1.41732	0.121613	Q16629	Q16629	Serine/arginine-rich splicing factor 7	SRSF7
22.2187	21.5357	22.0972	4	4	18.8	18.8	43.159	28.287	19798000	7	-0.682953	-0.561457	0.121496	Q9P035	Q9P035	Very-long-chain (3R)-3-hydroxyacyl-CoA dehydratase 3	HACD3
21.1308	21.1768	21.0099	3	3	5.1	5.1	91.361	18.412	16705000	5	0.0459423	0.166855	0.120913	Q9UQ88;P21127	Q9UQ88;P21127	Cyclin-dependent kinase 11A;Cyclin-dependent kinase 11B	CDK11A;CDK11B
22.4043	23.2077	22.2841	5	5	28.6	28.6	28.415	41.572	56217000	9	0.803371	0.92359	0.120218	P09661	P09661	U2 small nuclear ribonucleoprotein A	SNRPA1
32.0226	32.3429	31.9028	40	36	78.1	72.7	53.651	323.31	36314000000	204	0.320282	0.44017	0.119888	P08670;P17661;P41219;Q16352;P07196;P07197	P08670	Vimentin	VIM
22.8235	23.6817	22.7044	9	9	28.7	28.7	46.089	65.094	87609000	14	0.858273	0.977341	0.119068	Q9BY77	Q9BY77	Polymerase delta-interacting protein 3	POLDIP3
25.986	23.9372	25.8683	4	4	35.7	35.7	8.2178	31.642	200350000	10	-2.04877	-1.93104	0.117727	P63173	P63173	60S ribosomal protein L38	RPL38
24.5464	24.9332	24.4292	21	20	26	24.5	131.98	193.71	205390000	40	0.386839	0.504055	0.117216	O43795	O43795	Unconventional myosin-Ib	MYO1B
19.1265	19.2665	19.0093	2	2	2.9	2.9	82.447	13.526	4231600	5	0.139992	0.257149	0.117157	P98082	P98082	Disabled homolog 2	DAB2
22.9115	24.4541	22.7977	9	9	17.7	17.7	103.7	68.741	132030000	15	1.54252	1.65634	0.113813	Q8IWX8	Q8IWX8	Calcium homeostasis endoplasmic reticulum protein	CHERP
23.9674	23.8885	23.8538	4	4	23.6	23.6	20.252	30.354	96628000	9	-0.078907	0.0346966	0.113604	P62913	P62913	60S ribosomal protein L11	RPL11
28.2146	28.7618	28.1014	40	40	57.5	57.5	116.44	323.31	3111300000	112	0.547235	0.660406	0.113171	B0I1T2;O94832	B0I1T2	Unconventional myosin-Ig;Minor histocompatibility antigen HA-2	MYO1G
25.4593	25.5941	25.3462	15	15	40.5	40.5	53.248	102.42	363330000	34	0.134851	0.247904	0.113052	Q9ULV4;Q6QEF8	Q9ULV4	Coronin-1C	CORO1C
27.2509	27.0995	27.1397	49	49	32.1	32.1	192.69	323.31	1086300000	107	-0.15139	-0.0401669	0.111223	Q8WWI1	Q8WWI1	LIM domain only protein 7	LMO7
21.5951	22.1733	21.4844	1	1	6.2	6.2	28.024	33.251	27737000	4	0.578176	0.688879	0.110703	P62917	P62917	60S ribosomal protein L8	RPL8
23.0933	21.4506	22.9849	3	3	19.4	19.4	23.567	20.136	30363000	4	-1.6427	-1.53425	0.108458	P11233;P11234	P11233	Ras-related protein Ral-A	RALA
27.0091	28.0135	26.9014	56	56	29.5	29.5	299.61	323.31	1642800000	117	1.00432	1.11206	0.107746	Q9UQ35	Q9UQ35	Serine/arginine repetitive matrix protein 2	SRRM2
25.51	26.461	25.403	38	38	40.8	40.8	145.83	310.31	738030000	71	0.951004	1.05798	0.106977	O75533	O75533	Splicing factor 3B subunit 1	SF3B1
28.5312	28.6375	28.4285	33	33	62.7	62.7	75.356	297.75	2808600000	87	0.106291	0.208969	0.102678	Q8IVT2	Q8IVT2	Mitotic interactor and substrate of PLK1	MISP
23.7613	25.0749	23.6589	4	4	37.8	37.8	13.281	33.273	197500000	6	1.3136	1.41598	0.102371	P62314	P62314	Small nuclear ribonucleoprotein Sm D1	SNRPD1
21.8133	21.8312	21.711	3	3	9.7	9.7	27.076	16.971	25724000	5	0.0179367	0.120255	0.102318	P09496	P09496	Clathrin light chain A	CLTA
22.7459	22.8746	22.6448	9	9	16.5	16.5	97.414	73.969	67574000	18	0.128698	0.229813	0.101114	Q99959	Q99959	Plakophilin-2	PKP2
21.8353	22.385	21.736	2	2	28.6	28.6	10.739	16.108	36619000	4	0.549707	0.649014	0.0993061	P07919;A0A096LP55	P07919;A0A096LP55	Cytochrome b-c1 complex subunit 6, mitochondrial;Cytochrome b-c1 complex subunit 6	UQCRH;UQCRHL
23.4113	25.4337	23.314	5	5	48.8	48.8	9.7251	50.411	220380000	12	2.02239	2.11975	0.0973568	P62306	P62306	Small nuclear ribonucleoprotein F	SNRPF
23.7523	24.1459	23.6561	8	8	37.2	37.2	37.535	60.548	127990000	11	0.393669	0.489819	0.0961494	Q86W42	Q86W42	THO complex subunit 6 homolog	THOC6
23.5967	22.1895	23.5013	7	7	21.7	21.7	60.556	50.094	42436000	15	-1.40725	-1.31182	0.0954304	Q49A26	Q49A26	Putative oxidoreductase GLYR1	GLYR1
23.5595	NaN	23.4666	3	3	25.3	25.3	16.762	18.892	26072000	6	NaN	NaN	0.0929012	P20674	P20674	Cytochrome c oxidase subunit 5A, mitochondrial	COX5A
22.342	20.3567	22.2499	3	3	21.4	21.4	23.01	22.275	18072000	8	-1.98529	-1.89318	0.0921059	P02753	P02753	Retinol-binding protein 4;Plasma retinol-binding protein(1-182);Plasma retinol-binding protein(1-181);Plasma retinol-binding protein(1-179);Plasma retinol-binding protein(1-176)	RBP4
23.2987	23.4294	23.2068	8	8	39.9	39.9	38.771	59.006	83516000	16	0.130775	0.222607	0.0918312	Q96J01	Q96J01	THO complex subunit 3	THOC3
24.1476	22.9176	24.0576	9	9	23.2	23.2	79.467	65.346	62341000	20	-1.22998	-1.14005	0.0899258	P28331	P28331	NADH-ubiquinone oxidoreductase 75 kDa subunit, mitochondrial	NDUFS1
24.6092	24.7408	24.5198	19	19	34.9	34.9	90.98	170.29	200640000	41	0.131533	0.221004	0.0894718	P25205	P25205	DNA replication licensing factor MCM3	MCM3
23.5619	24.5655	23.4762	16	16	22.4	22.4	116.99	124.05	181210000	25	1.00367	1.08935	0.08568	Q13523	Q13523	Serine/threonine-protein kinase PRP4 homolog	PRPF4B
26.7723	28.305	26.6867	48	47	64.4	63.4	109.43	323.31	1858900000	103	1.53267	1.61823	0.0855598	Q15029	Q15029	116 kDa U5 small nuclear ribonucleoprotein component	EFTUD2
24.0382	22.0502	23.9548	8	8	28.9	28.9	36.112	67.216	49327000	17	-1.98801	-1.90466	0.0833435	P05198	P05198	Eukaryotic translation initiation factor 2 subunit 1	EIF2S1
26.669	26.3993	26.5858	30	28	50.2	48.8	74.139	255.7	607070000	74	-0.269648	-0.186438	0.08321	P02545	P02545	Prelamin-A/C;Lamin-A/C	LMNA
23.2299	23.4216	23.1473	16	16	14.6	14.6	205.11	135.74	98246000	23	0.191736	0.274332	0.0825958	Q8TEM1	Q8TEM1	Nuclear pore membrane glycoprotein 210	NUP210
24.2507	24.0862	24.1684	8	8	45.6	45.6	18.431	50.435	122570000	15	-0.164497	-0.0822601	0.0822372	P62280	P62280	40S ribosomal protein S11	RPS11
25.2406	25.2552	25.1587	28	19	42.9	32.7	104.85	207.54	323090000	52	0.0146275	0.0964966	0.0818691	O43707;Q08043	O43707	Alpha-actinin-4	ACTN4
25.414	25.4668	25.3336	51	35	32.8	25	229	323.31	419660000	71	0.052721	0.133142	0.0804214	P35580;P12883;P13535;Q9UKX3;Q9Y623;P12882;P11055;Q9UKX2;A7E2Y1	P35580	Myosin-10	MYH10
22.9851	23.3676	22.9048	10	10	13.3	13.3	105.67	69.449	80007000	15	0.382448	0.462841	0.0803928	Q9NXF1	Q9NXF1	Testis-expressed sequence 10 protein	TEX10
23.999	25.0044	23.9227	6	6	36.2	36.2	21.634	39.802	182490000	12	1.00533	1.08166	0.0763302	Q07020	Q07020	60S ribosomal protein L18	RPL18
26.2593	27.1541	26.183	9	9	40.1	40.1	26.888	71.488	903080000	23	0.894829	0.971098	0.0762691	Q86V81	Q86V81	THO complex subunit 4	ALYREF
25.7146	26.9382	25.6388	33	32	50.3	49.2	90.932	232.51	774550000	63	1.22362	1.29941	0.0757904	O43143	O43143	Pre-mRNA-splicing factor ATP-dependent RNA helicase DHX15	DHX15
26.5806	27.3747	26.5055	29	28	55.6	53.9	73.243	249.27	1120800000	54	0.794069	0.86916	0.0750904	O00571;O15523;Q9NQI0	O00571;O15523	ATP-dependent RNA helicase DDX3X;ATP-dependent RNA helicase DDX3Y	DDX3X;DDX3Y
25.0321	25.4387	24.9585	25	25	25.3	25.3	152.1	278.03	386300000	49	0.406582	0.480164	0.0735817	Q13428	Q13428	Treacle protein	TCOF1
20.5208	21.2506	20.4472	3	3	14.2	14.2	44.255	30.459	15243000	4	0.729851	0.803429	0.0735779	Q6P6C2	Q6P6C2	RNA demethylase ALKBH5	ALKBH5
25.6622	25.7992	25.5904	20	20	31.6	31.6	87.687	149.82	392790000	45	0.137009	0.208838	0.0718288	O14639	O14639	Actin-binding LIM protein 1	ABLIM1
21.0802	21.0335	21.009	4	4	8.9	8.9	70.754	25.944	16814000	7	-0.0467548	0.0244713	0.0712261	Q13492;O60641	Q13492	Phosphatidylinositol-binding clathrin assembly protein	PICALM
26.4537	26.2704	26.3833	20	20	47.9	47.9	71.428	183.86	591040000	62	-0.183298	-0.112886	0.0704117	Q16643	Q16643	Drebrin	DBN1
25.4253	26.6211	25.3554	32	32	36.8	36.8	135.58	237.93	608820000	63	1.1958	1.26576	0.0699615	Q15393	Q15393	Splicing factor 3B subunit 3	SF3B3
22.397	22.5653	22.3291	7	7	23.2	23.2	49.541	47.671	45184000	9	0.168331	0.2362	0.0678692	P49411	P49411	Elongation factor Tu, mitochondrial	TUFM
24.3139	24.4058	24.2478	13	13	26.8	26.8	99.462	110.76	154330000	28	0.0919189	0.158022	0.066103	Q8N3V7	Q8N3V7	Synaptopodin	SYNPO
20.9634	21.2578	20.8977	4	3	35.1	29.3	21.258	21.082	17723000	8	0.294374	0.360058	0.0656834	P60953	P60953	Cell division control protein 42 homolog	CDC42
22.6524	22.5792	22.5872	7	7	63.4	63.4	22.693	59.193	47314000	19	-0.0732136	-0.00808144	0.0651321	P80723	P80723	Brain acid soluble protein 1	BASP1
22.586	24.185	22.5258	10	10	31.5	31.5	55.455	63.978	117350000	14	1.59895	1.65912	0.060173	Q8WWY3	Q8WWY3	U4/U6 small nuclear ribonucleoprotein Prp31	PRPF31
24.9869	25.0127	24.9269	26	26	33.3	33.3	118.58	194.84	283810000	41	0.0257149	0.0857353	0.0600204	Q5M775	Q5M775	Cytospin-B	SPECC1
23.4707	24.0878	23.4109	6	6	24.2	24.2	24.614	38.778	110670000	13	0.617075	0.676874	0.0597992	P63162;P14678	P63162;P14678	Small nuclear ribonucleoprotein-associated protein N;Small nuclear ribonucleoprotein-associated proteins B and B	SNRPN;SNRPB
25.2449	24.9604	25.1856	6	2	50.6	20.5	17.965	79.569	225920000	14	-0.284439	-0.225185	0.0592537	P62979	P62979	Ubiquitin-40S ribosomal protein S27a;Ubiquitin;40S ribosomal protein S27a	RPS27A
26.71	26.9271	26.6513	75	68	39.9	37.7	304.1	323.31	920290000	137	0.217014	0.275753	0.0587387	Q14573	Q14573	Inositol 1,4,5-trisphosphate receptor type 3	ITPR3
27.1042	27.2926	27.0474	77	72	46.2	44.3	278.16	323.31	1132100000	148	0.188438	0.245243	0.0568047	O75369;Q14315	O75369	Filamin-B	FLNB
24.2007	24.6528	24.1466	8	8	42.4	42.4	21.397	56.192	177870000	19	0.452101	0.506151	0.0540504	P18621	P18621	60S ribosomal protein L17	RPL17
25.2089	25.2915	25.1555	10	10	36.1	36.1	26.152	77.894	282850000	25	0.0826244	0.136091	0.0534668	Q9NX63	Q9NX63	MICOS complex subunit MIC19	CHCHD3
27.4271	28.7871	27.3745	6	6	23	23	40.251	96.484	2582900000	27	1.35999	1.41258	0.0525913	Q8NFJ5	Q8NFJ5	Retinoic acid-induced protein 3	GPRC5A
24.5526	25.5614	24.5013	21	21	34.4	34.4	85.104	151.47	331510000	31	1.00874	1.06006	0.051321	Q1KMD3	Q1KMD3	Heterogeneous nuclear ribonucleoprotein U-like protein 2	HNRNPUL2
25.7702	25.9625	25.7189	17	16	50	47.7	39.594	139.23	435680000	33	0.192257	0.243551	0.0512943	Q9NYL9	Q9NYL9	Tropomodulin-3	TMOD3
26.958	27.6632	26.9068	6	6	49	49	12.259	55.255	1302200000	20	0.705122	0.756372	0.0512505	P84090	P84090	Enhancer of rudimentary homolog	ERH
24.4449	23.9541	24.3951	6	6	50.7	50.7	16.516	47.291	126900000	17	-0.49082	-0.441013	0.0498066	O14880	O14880	Microsomal glutathione S-transferase 3	MGST3
26.0561	25.927	26.0087	11	5	34.6	16.1	32.852	68.25	452040000	24	-0.129095	-0.0817394	0.0473557	P05141;Q9H0C2	P05141	ADP/ATP translocase 2;ADP/ATP translocase 2, N-terminally processed	SLC25A5
26.6879	27.6162	26.6431	28	21	44.7	34.3	80.272	232.15	1295400000	55	0.928251	0.973114	0.0448627	Q92841	Q92841	Probable ATP-dependent RNA helicase DDX17	DDX17
24.0783	23.8707	24.0381	3	1	38.1	13.1	9.4771	20.036	112370000	6	-0.207603	-0.167383	0.0402203	Q71UM5	Q71UM5	40S ribosomal protein S27-like	RPS27L
24.7736	25.4272	24.7338	4	4	47.6	47.6	13.916	43.713	259920000	12	0.653639	0.69347	0.0398312	P62318	P62318	Small nuclear ribonucleoprotein Sm D3	SNRPD3
26.1534	25.9224	26.1136	19	19	60.5	60.5	38.604	132.41	481540000	43	-0.23098	-0.191177	0.0398026	P07355;A6NMY6	P07355;A6NMY6	Annexin A2;Putative annexin A2-like protein	ANXA2;ANXA2P2
26.1273	26.3187	26.089	33	33	55.5	55.5	85.225	269.39	575720000	66	0.191385	0.229639	0.0382538	Q9UHB6	Q9UHB6	LIM domain and actin-binding protein 1	LIMA1
26.6823	27.0952	26.646	10	10	44.6	44.6	32.575	223.19	881770000	37	0.412859	0.449215	0.036356	P06748	P06748	Nucleophosmin	NPM1
24.9344	25.1694	24.9021	8	8	42.6	42.6	31.35	61.727	262230000	24	0.235077	0.267338	0.0322609	P47756	P47756	F-actin-capping protein subunit beta	CAPZB
25.3729	26.2398	25.3408	12	10	50.1	43.6	45.671	110.45	521210000	25	0.866964	0.899027	0.0320625	P52597	P52597	Heterogeneous nuclear ribonucleoprotein F;Heterogeneous nuclear ribonucleoprotein F, N-terminally processed	HNRNPF
25.0617	25.5164	25.0308	6	6	43.3	43.3	27.872	59.796	303150000	18	0.454765	0.485662	0.0308971	P0DN76;Q01081;Q8WU68	P0DN76;Q01081	Splicing factor U2AF 35 kDa subunit	U2AF1
23.3229	24.3021	23.2949	3	2	66.7	51.8	11.514	15.817	109480000	7	0.979158	1.0072	0.0280437	P05386	P05386	60S acidic ribosomal protein P1	RPLP1
26.5278	27.0469	26.4998	25	25	72.1	72.1	47.355	184.24	872920000	61	0.519054	0.547091	0.0280361	O75955	O75955	Flotillin-1	FLOT1
23.5801	24.0191	23.5538	10	10	35.8	35.8	48.486	82.368	113420000	18	0.438967	0.465319	0.0263519	Q9UKS6	Q9UKS6	Protein kinase C and casein kinase substrate in neurons protein 3	PACSIN3
24.5414	24.8624	24.5157	39	39	13	13	469.08	274.5	222290000	57	0.321066	0.346758	0.025692	P78527	P78527	DNA-dependent protein kinase catalytic subunit	PRKDC
22.0285	22.0521	22.0037	11	2	43.7	7.4	36.983	12.673	29946000	4	0.0236149	0.0484123	0.0247974	P36873	P36873	Serine/threonine-protein phosphatase PP1-gamma catalytic subunit	PPP1CC
24.9377	25.8856	24.9145	20	20	31	31	95.581	129.16	383130000	40	0.947893	0.971155	0.023262	Q9BUQ8	Q9BUQ8	Probable ATP-dependent RNA helicase DDX23	DDX23
25.6195	26.2058	25.5972	31	31	47.8	47.8	100.23	257.82	509400000	74	0.586323	0.608631	0.0223083	Q13435	Q13435	Splicing factor 3B subunit 2	SF3B2
24.8295	22.3845	24.8087	5	5	41.3	41.3	22.18	36.053	76373000	13	-2.44501	-2.42419	0.020813	Q9NYL4	Q9NYL4	Peptidyl-prolyl cis-trans isomerase FKBP11	FKBP11
20.6252	NaN	20.6093	2	2	6.8	6.8	41.29	13.958	3763000	4	NaN	NaN	0.0159645	Q8IWS0	Q8IWS0	PHD finger protein 6	PHF6
25.117	25.2195	25.1016	15	15	24.8	24.8	84.051	99.201	266130000	36	0.102562	0.117947	0.0153847	Q14244	Q14244	Ensconsin	MAP7
22.6736	23.5278	22.662	7	6	25.4	22.1	31.263	40.865	83766000	13	0.854214	0.865818	0.0116043	Q13243	Q13243	Serine/arginine-rich splicing factor 5	SRSF5
21.7285	21.0609	21.7225	8	8	11.7	11.7	65.834	46.081	20964000	11	-0.667624	-0.661591	0.00603294	Q14134	Q14134	Tripartite motif-containing protein 29	TRIM29
22.9763	23.5045	22.9762	6	6	37.3	37.3	18.237	37.898	80476000	7	0.528198	0.528267	6.86646e-05	Q9Y3C6	Q9Y3C6	Peptidyl-prolyl cis-trans isomerase-like 1	PPIL1

## Sheet: legend
LFQ intensity PI(4)P	LFQ intensity PI(4.5)P2	LFQ intensity ctrl	N: Peptides	N: Unique peptides	N: Sequence coverage [%]	N: Unique sequence coverage [%]	N: Mol. weight [kDa]	N: Score	N: Intensity	N: MS/MS Count	N: PI(4.5)P2-PI(4)P	N: PI(4.5)P2-ctrl	N: PI(4)P-ctrl	T: Protein IDs	T: Majority protein IDs	T: Fasta headers
Intensity of protein in sample '1' normalized by Label Free Quantification Algorithm. Presented as a binary logarithm.			The total number of peptide sequences associated with the protein group.	The total number of unique peptides associated with the protein group (i.e. these peptides are not shared with another protein group).	Percentage of the sequence that is covered by the identified peptides of the best protein sequence contained in the group.	Percentage of the sequence that is covered by the identified unique peptides of the best protein sequence contained in the group.	Molecular weight of the leading protein sequence contained in the protein group.	Protein score presenting quality of protein identification. Derived from peptide posterior error probabilities.	Summed up eXtracted Ion Current (XIC) of all isotopic clusters associated with the identified AA sequence.	Number of MS/MS spectra which contributed to identification of particular protein.	Difference of intensity medianes of samples "1" and "2". Presented as a difference of binary logarithms (for example number 3 in this column means 2^3 = 8 fold change).			Identifier(s) of protein(s) contained in the protein group. They are sorted by the number of identified peptides in descending order.	These are the IDs of those proteins that have at least half of the peptides that the leading protein has.	Fasta headers(s) of protein(s) contained within the group.
